# Supplementary material for: Labels as a feature: Network homophily for systematically annotating human GPCR drug-target interactions
Source: Nat Commun. 2025 May 3;16:4121. doi: 10.1038/s41467-025-59418-6 (PMC12048553; doi:10.1038/s41467-025-59418-6)
Supplement: Supplementary file 6 — Source Data [file 41467_2025_59418_MOESM6_ESM.xlsx]

## Sheet: 2c
	Figure 2C Raw
	Label	Precision	Recall	F1-score	Support
	Agonist	0.9256	0.8746	0.8994	61835
	No Effect	0.912	0.9312	0.9215	57575
	Antagonist	0.894	0.9338	0.9135	51418
	Inverse Agonist	0.7745	0.7058	0.7386	1499
	Allosteric binding	0.7046	0.6621	0.6827	4208
	Partial Agonist	0.8179	0.9119	0.8623	2621
	accuracy				0.9039
	macro avg	0.8381	0.8365	0.8363	179156
	weighted avg	0.9042	0.9039	0.9036	179156

## Sheet: 2e
Method	Replicate	Agonist	No Effect	Antagonist	Inverse Agonist	Allosteric binding	Partial Agonist
MLP	1	0.757634	0.838349	0.849954	0.61674	0.452575	0.703927
MLP	2	0.768335	0.837913	0.84983	0.562814	0.361809	0.740533
MLP	3	0.768346	0.843101	0.845639	0.512315	0.458453	0.682028
MLP	4	0.772248	0.846862	0.843425	0.584906	0.41018	0.747532
MLP	5	0.779179	0.844305	0.849126	0.53271	0.469897	0.704441
RF	1	0.760696	0.836046	0.861938	0.477778	0.361062	0.666667
RF	2	0.760922	0.83597	0.863685	0.435754	0.361702	0.666667
RF	3	0.759073	0.835093	0.860584	0.461538	0.35524	0.668821
RF	4	0.758667	0.834395	0.861792	0.475138	0.373239	0.666667
RF	5	0.758826	0.835291	0.862847	0.466667	0.363958	0.661264
MLP + N	1	0.876277	0.915471	0.91221	0.67907	0.658196	0.82959
MLP + N	2	0.858903	0.903458	0.899523	0.735426	0.609355	0.770745
MLP + N	3	0.869373	0.914149	0.906291	0.743363	0.559172	0.761905
MLP + N	4	0.854771	0.90204	0.894192	0.7	0.59025	0.772793
MLP + N	5	0.854917	0.904968	0.897462	0.613065	0.590965	0.77193
RF + N	1	0.847515	0.917774	0.907963	0.632075	0.536873	0.804979
RF + N	2	0.847188	0.917619	0.908752	0.622642	0.533532	0.802228
RF + N	3	0.847165	0.91773	0.909016	0.638889	0.52819	0.811715
RF + N	4	0.848202	0.917444	0.90941	0.629108	0.541667	0.813278
RF + N	5	0.847412	0.917325	0.908414	0.638889	0.530735	0.812672
CSNN	1	0.883424	0.915635	0.911803	0.737778	0.682152	0.867257
CSNN	2	0.883679	0.91516	0.910574	0.735931	0.689055	0.866834
CSNN	3	0.882927	0.915124	0.911821	0.736842	0.690594	0.87205
CSNN	4	0.881221	0.915251	0.911863	0.740088	0.665906	0.86924
CSNN	5	0.883445	0.915135	0.911207	0.734177	0.686493	0.867925
Argmax	N/A	0.8994	0.9215	0.9135	0.7386	0.6827	0.8623

## Sheet: 2g
Confidence_Threshold	Accuracy	Precision	Recall	F1_Score	Fraction_Left
0	0.895907	0.897237	0.895907	0.895302	1
0.0100909	0.895907	0.897237	0.895907	0.895302	1
0.0201818	0.895907	0.897237	0.895907	0.895302	1
0.0302727	0.895907	0.897237	0.895907	0.895302	1
0.0403636	0.895907	0.897237	0.895907	0.895302	1
0.0504545	0.895907	0.897237	0.895907	0.895302	1
0.0605455	0.895907	0.897237	0.895907	0.895302	1
0.0706364	0.895907	0.897237	0.895907	0.895302	1
0.0807273	0.895907	0.897237	0.895907	0.895302	1
0.0908182	0.895907	0.897237	0.895907	0.895302	1
0.100909	0.895907	0.897237	0.895907	0.895302	1
0.111	0.895907	0.897237	0.895907	0.895302	1
0.121091	0.895907	0.897237	0.895907	0.895302	1
0.131182	0.895907	0.897237	0.895907	0.895302	1
0.141273	0.895907	0.897237	0.895907	0.895302	1
0.151364	0.895907	0.897237	0.895907	0.895302	1
0.161455	0.895907	0.897237	0.895907	0.895302	1
0.171545	0.895907	0.897237	0.895907	0.895302	1
0.181636	0.895907	0.897237	0.895907	0.895302	1
0.191727	0.895907	0.897237	0.895907	0.895302	1
0.201818	0.895907	0.897237	0.895907	0.895302	1
0.211909	0.895907	0.897237	0.895907	0.895302	1
0.222	0.895907	0.897237	0.895907	0.895302	1
0.232091	0.895907	0.897237	0.895907	0.895302	1
0.242182	0.895907	0.897237	0.895907	0.895302	1
0.252273	0.895907	0.897237	0.895907	0.895302	1
0.262364	0.895907	0.897237	0.895907	0.895302	1
0.272455	0.895907	0.897237	0.895907	0.895302	1
0.282545	0.895907	0.897237	0.895907	0.895302	1
0.292636	0.895907	0.897237	0.895907	0.895302	1
0.302727	0.895907	0.897237	0.895907	0.895302	1
0.312818	0.895907	0.897237	0.895907	0.895302	1
0.322909	0.895958	0.897285	0.895958	0.895355	0.999943
0.333	0.895958	0.897285	0.895958	0.895355	0.999943
0.343091	0.896055	0.897379	0.896055	0.895448	0.999771
0.353182	0.896254	0.897582	0.896254	0.895643	0.999486
0.363273	0.896356	0.897697	0.896356	0.895754	0.999371
0.373364	0.896607	0.897931	0.896607	0.896002	0.999028
0.383455	0.896743	0.898104	0.896743	0.896152	0.998685
0.393545	0.897079	0.898441	0.897079	0.896486	0.998056
0.403636	0.897376	0.89873	0.897376	0.896802	0.997599
0.413727	0.897758	0.899108	0.897758	0.897187	0.996856
0.423818	0.898216	0.899548	0.898216	0.897643	0.996284
0.433909	0.898696	0.900046	0.898696	0.898118	0.99537
0.444	0.899086	0.900423	0.899086	0.898502	0.994684
0.454091	0.899597	0.900934	0.899597	0.89902	0.993483
0.464182	0.900351	0.901691	0.900351	0.899786	0.992397
0.474273	0.900825	0.902163	0.900825	0.90026	0.991368
0.484364	0.901837	0.903162	0.901837	0.901277	0.989368
0.494455	0.903116	0.904434	0.903116	0.90258	0.987081
0.504545	0.905031	0.906322	0.905031	0.904483	0.981708
0.514636	0.907556	0.908732	0.907556	0.906985	0.975134
0.524727	0.909428	0.910671	0.909428	0.908868	0.970047
0.534818	0.911007	0.912203	0.911007	0.910422	0.965417
0.544909	0.91279	0.913941	0.91279	0.912204	0.960901
0.555	0.915127	0.916242	0.915127	0.914552	0.955699
0.565091	0.916832	0.917906	0.916832	0.916269	0.950554
0.575182	0.918721	0.919779	0.918721	0.918139	0.945924
0.585273	0.920727	0.92181	0.920727	0.920184	0.941008
0.595364	0.923096	0.924035	0.923096	0.922547	0.935807
0.605455	0.925682	0.926621	0.925682	0.925175	0.929919
0.615545	0.927896	0.928756	0.927896	0.927397	0.924374
0.625636	0.930133	0.930904	0.930133	0.929647	0.917972
0.635727	0.932398	0.933133	0.932398	0.93194	0.91237
0.645818	0.934119	0.934793	0.934119	0.933663	0.907568
0.655909	0.936196	0.936803	0.936196	0.935738	0.90128
0.666	0.937197	0.937798	0.937197	0.936745	0.896536
0.676091	0.939264	0.939864	0.939264	0.938819	0.891277
0.686182	0.940405	0.940996	0.940405	0.939956	0.885332
0.696273	0.941264	0.941823	0.941264	0.940835	0.879787
0.706364	0.942661	0.94319	0.942661	0.942238	0.8743
0.716455	0.94424	0.944702	0.94424	0.94384	0.868298
0.726545	0.945659	0.946144	0.945659	0.945259	0.862581
0.736636	0.946905	0.94738	0.946905	0.946556	0.85698
0.746727	0.948973	0.949434	0.948973	0.948657	0.849148
0.756818	0.951062	0.951468	0.951062	0.950762	0.842174
0.766909	0.953079	0.953424	0.953079	0.952797	0.834515
0.777	0.954075	0.954373	0.954075	0.953781	0.827712
0.787091	0.95547	0.95574	0.95547	0.955192	0.820281
0.797182	0.956813	0.957059	0.956813	0.956541	0.811364
0.807273	0.958577	0.958829	0.958577	0.958333	0.803133
0.817364	0.96043	0.960636	0.96043	0.960197	0.793072
0.827455	0.962695	0.962857	0.962695	0.962483	0.783011
0.837545	0.964373	0.964485	0.964373	0.964172	0.77175
0.847636	0.965872	0.965935	0.965872	0.965676	0.76209
0.857727	0.967011	0.967093	0.967011	0.966805	0.752029
0.867818	0.968663	0.968734	0.968663	0.968491	0.740597
0.877909	0.970049	0.970116	0.970049	0.969867	0.72905
0.888	0.971014	0.971085	0.971014	0.970851	0.717846
0.898091	0.972682	0.972747	0.972682	0.972534	0.705156
0.908182	0.974365	0.974428	0.974365	0.974259	0.691266
0.918273	0.976742	0.976773	0.976742	0.976647	0.673431
0.928364	0.978138	0.978164	0.978138	0.978055	0.656282
0.938455	0.979831	0.979842	0.979831	0.979767	0.637704
0.948545	0.98165	0.981656	0.98165	0.981603	0.610552
0.958636	0.983202	0.983206	0.983202	0.983164	0.575111
0.968727	0.98641	0.986416	0.98641	0.986385	0.52578
0.978818	0.988763	0.988782	0.988763	0.988735	0.452727
0.988909	0.991943	0.99194	0.991943	0.991927	0.319252
0.999	1	1	1	1	0.0527609

## Sheet: 2h
Group	F1				Raw Data Per GPCR
Agonist	0.876785
Top 10 Receptors	0.998852				Receptor	Accuracy	F1_Macro	Recall_Macro	Precision_Macro
Top 10 Receptors	0.989523				NPSR1	0.999235	0.998852	0.999235	0.99847
Top 10 Receptors	0.987594				F2RL3	0.993007	0.989523	0.993007	0.986063
Top 10 Receptors	0.98239				DRD5	0.987952	0.987594	0.987952	0.988124
Top 10 Receptors	0.981836				GPR6	0.988235	0.98239	0.988235	0.976618
Top 10 Receptors	0.978129				GPR84	0.984375	0.981836	0.984375	0.984635
Top 10 Receptors	0.974372				RXFP1	0.982143	0.978129	0.982143	0.975668
Top 10 Receptors	0.970266				CXCR7	0.980198	0.974372	0.980198	0.983009
Top 10 Receptors	0.965819				NK3R	0.969697	0.970266	0.969697	0.973064
Top 10 Receptors	0.955556				BDKRB2	0.959459	0.965819	0.959459	0.972432
Top 30 Receptors	0.998852				MC1R	0.955556	0.955556	0.955556	0.955556
Top 30 Receptors	0.989523				BDKRB1	0.949153	0.949064	0.949153	0.949528
Top 30 Receptors	0.987594				PTAFR	0.948718	0.948684	0.948718	0.949901
Top 30 Receptors	0.98239				CYSLTR1	0.946429	0.946962	0.946429	0.948214
Top 30 Receptors	0.981836				CCKBR	0.934783	0.940359	0.934783	0.951691
Top 30 Receptors	0.978129				P2RY12	0.9375	0.935719	0.9375	0.942888
Top 30 Receptors	0.974372				LTB4R	0.933333	0.93545	0.933333	0.946667
Top 30 Receptors	0.970266				P2RY2	0.931818	0.932029	0.931818	0.934343
Top 30 Receptors	0.965819				CX3CR1	0.933333	0.928	0.933333	0.938462
Top 30 Receptors	0.955556				5HTR1E	0.95082	0.926849	0.95082	0.904058
Top 30 Receptors	0.949064				CXCR2	0.92623	0.925324	0.92623	0.930916
Top 30 Receptors	0.948684				UTS2R	0.941176	0.924596	0.941176	0.945268
Top 30 Receptors	0.946962				F2R	0.923077	0.924479	0.923077	0.931748
Top 30 Receptors	0.940359				5HTR5A	0.94382	0.923293	0.94382	0.92454
Top 30 Receptors	0.935719				CCKAR	0.920792	0.920792	0.920792	0.920792
Top 30 Receptors	0.93545				NK2R	0.932432	0.920009	0.932432	0.908149
Top 30 Receptors	0.932029				AGTR2	0.9375	0.917697	0.9375	0.920656
Top 30 Receptors	0.928				PTGER4	0.916667	0.916047	0.916667	0.91874
Top 30 Receptors	0.926849				TBXA2R	0.914286	0.914415	0.914286	0.915511
Top 30 Receptors	0.925324				GPR44	0.931034	0.908174	0.931034	0.918719
Top 30 Receptors	0.924596				CXCR1	0.902778	0.906902	0.902778	0.928953
Top 30 Receptors	0.924479				GPBAR1	0.911765	0.906185	0.911765	0.903858
Top 30 Receptors	0.923293				TSHR	0.925979	0.904697	0.925979	0.898666
Top 30 Receptors	0.920792				ADRA2B	0.901099	0.903013	0.901099	0.911578
Top 30 Receptors	0.920009				FFAR1	0.907975	0.893631	0.907975	0.88151
Top 30 Receptors	0.917697				CCR5	0.897297	0.89286	0.897297	0.90014
Top 30 Receptors	0.916047				PTGER1	0.891304	0.888894	0.891304	0.894993
Top 30 Receptors	0.914415				ADRA1B	0.907216	0.887674	0.907216	0.869475
Top 30 Receptors	0.908174				NPBWR1	0.902564	0.887241	0.902564	0.891726
Top 30 Receptors	0.906902				EDNRA	0.884956	0.884983	0.884956	0.886268
All Receptors	0.998852				HCRTR1	0.902256	0.884457	0.902256	0.882795
All Receptors	0.989523				HCRTR2	0.881517	0.882117	0.881517	0.883439
All Receptors	0.987594				S1PR2	0.885057	0.880568	0.885057	0.876753
All Receptors	0.98239				C5AR1	0.88	0.880299	0.88	0.896
All Receptors	0.981836				CCR4	0.875	0.880037	0.875	0.894318
All Receptors	0.978129				CCR1	0.880952	0.878561	0.880952	0.886054
All Receptors	0.974372				GPR35	0.888889	0.876075	0.888889	0.875421
All Receptors	0.970266				AVPR1B	0.873786	0.875356	0.873786	0.88823
All Receptors	0.965819				HRH2	0.888889	0.874332	0.888889	0.866182
All Receptors	0.955556				GIPR	0.878641	0.872165	0.878641	0.885467
All Receptors	0.949064				FPR1	0.858974	0.864758	0.858974	0.883093
All Receptors	0.948684				PTGDR	0.868421	0.864419	0.868421	0.872089
All Receptors	0.946962				5HTR6	0.862745	0.859629	0.862745	0.866232
All Receptors	0.940359				SSTR5	0.88	0.858901	0.88	0.897143
All Receptors	0.935719				AVPR1A	0.852941	0.85207	0.852941	0.854741
All Receptors	0.93545				S1PR3	0.851282	0.848438	0.851282	0.851282
All Receptors	0.932029				CNR1	0.853306	0.848395	0.853306	0.849732
All Receptors	0.928				CCR2	0.851613	0.846193	0.851613	0.849172
All Receptors	0.926849				DRD3	0.847926	0.845819	0.847926	0.847405
All Receptors	0.925324				SSTR3	0.842105	0.845418	0.842105	0.909774
All Receptors	0.924596				ADRA2C	0.842105	0.844096	0.842105	0.862661
All Receptors	0.924479				CXCR4	0.842975	0.843789	0.842975	0.845981
All Receptors	0.923293				MC4R	0.849558	0.842456	0.849558	0.839257
All Receptors	0.920792				NK1R	0.842105	0.838681	0.842105	0.83613
All Receptors	0.920009				ADORA2B	0.844898	0.838203	0.844898	0.837516
All Receptors	0.917697				HCAR2	0.857143	0.83619	0.857143	0.81685
All Receptors	0.916047				P2RY1	0.831776	0.830168	0.831776	0.835477
All Receptors	0.914415				OPRD1	0.829971	0.828452	0.829971	0.836654
All Receptors	0.908174				OPRL1	0.847458	0.827206	0.847458	0.860611
All Receptors	0.906902				PTGER3	0.826923	0.825982	0.826923	0.845866
All Receptors	0.906185				NPY2R	0.825243	0.825945	0.825243	0.839679
All Receptors	0.904697				MC5R	0.86	0.823717	0.86	0.820256
All Receptors	0.903013				CHRM3	0.831081	0.823117	0.831081	0.817976
All Receptors	0.893631				PTGER2	0.822222	0.820635	0.822222	0.849383
All Receptors	0.89286				NPY5R	0.82	0.818996	0.82	0.818681
All Receptors	0.888894				ADRA1A	0.853211	0.817091	0.853211	0.786175
All Receptors	0.887674				CHRM2	0.825	0.816357	0.825	0.812165
All Receptors	0.887241				MC3R	0.816327	0.81515	0.816327	0.85662
All Receptors	0.884983				OXTR	0.8375	0.814291	0.8375	0.811447
All Receptors	0.884457				ADORA2A	0.809917	0.807667	0.809917	0.807527
All Receptors	0.882117				ADRA2A	0.785714	0.807328	0.785714	0.871551
All Receptors	0.880568				DRD2	0.807229	0.807265	0.807229	0.814456
All Receptors	0.880299				S1PR4	0.818182	0.807125	0.818182	0.797602
All Receptors	0.880037				CXCR3	0.846154	0.805293	0.846154	0.803986
All Receptors	0.878561				OPRM1	0.813853	0.804519	0.813853	0.800936
All Receptors	0.876075				GNRHR	0.857143	0.804072	0.857143	0.824351
All Receptors	0.875356				HRH1	0.820144	0.797688	0.820144	0.779462
All Receptors	0.874332				CNR2	0.801115	0.797672	0.801115	0.798539
All Receptors	0.872165				FPR2	0.821053	0.796282	0.821053	0.785044
All Receptors	0.864758				SSTR2	0.818182	0.796154	0.818182	0.802243
All Receptors	0.864419				NPY1R	0.810345	0.795143	0.810345	0.780581
All Receptors	0.859629				DRD4	0.806452	0.791206	0.806452	0.816926
All Receptors	0.858901				S1PR1	0.80758	0.789529	0.80758	0.78971
All Receptors	0.85207				GPR120	0.826087	0.78952	0.826087	0.758333
All Receptors	0.848438				EDNRB	0.791667	0.78549	0.791667	0.818919
All Receptors	0.848395				MTNR1A	0.794872	0.775304	0.794872	0.760097
All Receptors	0.846193				5HTR2A	0.789954	0.768911	0.789954	0.757908
All Receptors	0.845819				CCR3	0.746032	0.767196	0.746032	0.823844
All Receptors	0.845418				ADRB3	0.802419	0.76708	0.802419	0.794318
All Receptors	0.844096				MCHR1	0.785047	0.760446	0.785047	0.764402
All Receptors	0.843789				HTR1B	0.760331	0.757797	0.760331	0.756811
All Receptors	0.842456				OPRK1	0.765258	0.757031	0.765258	0.775488
All Receptors	0.838681				ADORA3	0.766667	0.755267	0.766667	0.747213
All Receptors	0.838203				APLN	0.826923	0.753585	0.826923	0.699661
All Receptors	0.83619				CHRM4	0.75419	0.753117	0.75419	0.763374
All Receptors	0.830168				5HTR2B	0.765823	0.748337	0.765823	0.738461
All Receptors	0.828452				GHSR	0.75	0.741393	0.75	0.75336
All Receptors	0.827206				DRD1	0.782353	0.73763	0.782353	0.822549
All Receptors	0.825982				HTR1D	0.756757	0.732557	0.756757	0.750662
All Receptors	0.825945				ADORA1A	0.727829	0.731065	0.727829	0.753308
All Receptors	0.823717				ARDA1B	0.745283	0.730864	0.745283	0.75155
All Receptors	0.823117				CHRM5	0.734597	0.729519	0.734597	0.734615
All Receptors	0.820635				HRH3	0.728723	0.728456	0.728723	0.728581
All Receptors	0.818996				TAAR1	0.782609	0.725345	0.782609	0.675889
All Receptors	0.817091				5HTR2C	0.741525	0.71832	0.741525	0.727418
All Receptors	0.816357				CHRM1	0.725212	0.717216	0.725212	0.73044
All Receptors	0.81515				PTGIR	0.72	0.717076	0.72	0.778333
All Receptors	0.814291				HRH4	0.746575	0.712973	0.746575	0.682983
All Receptors	0.807667				HTR4	0.773333	0.710525	0.773333	0.677167
All Receptors	0.807328				ADRB2	0.740642	0.709405	0.740642	0.727325
All Receptors	0.807265				AGTR1	0.694737	0.69848	0.694737	0.704182
All Receptors	0.807125				HTR1A	0.711111	0.689498	0.711111	0.695581
All Receptors	0.805293				NTSR1	0.777778	0.680556	0.777778	0.604938
All Receptors	0.804519				ADRB1	0.728814	0.678097	0.728814	0.637044
All Receptors	0.804072				MTNR1B	0.657143	0.65745	0.657143	0.667857
All Receptors	0.797688				5HT7R	0.669355	0.640124	0.669355	0.634011
All Receptors	0.797672				AVPR2	0.696203	0.638959	0.696203	0.653359
All Receptors	0.796282				S1PR5	0.512821	0.441988	0.512821	0.422863
All Receptors	0.796154				GPR55	0.418605	0.407804	0.418605	0.402623
All Receptors	0.795143
All Receptors	0.791206
All Receptors	0.789529
All Receptors	0.78952
All Receptors	0.78549
All Receptors	0.775304
All Receptors	0.768911
All Receptors	0.767196
All Receptors	0.76708
All Receptors	0.760446
All Receptors	0.757797
All Receptors	0.757031
All Receptors	0.755267
All Receptors	0.753585
All Receptors	0.753117
All Receptors	0.748337
All Receptors	0.741393
All Receptors	0.73763
All Receptors	0.732557
All Receptors	0.731065
All Receptors	0.730864
All Receptors	0.729519
All Receptors	0.728456
All Receptors	0.725345
All Receptors	0.71832
All Receptors	0.717216
All Receptors	0.717076
All Receptors	0.712973
All Receptors	0.710525
All Receptors	0.709405
All Receptors	0.69848
All Receptors	0.689498
All Receptors	0.680556
All Receptors	0.678097
All Receptors	0.65745
All Receptors	0.640124
All Receptors	0.638959
All Receptors	0.441988
All Receptors	0.407804

## Sheet: 3b
true_y	pred_y	x_label	y_label		mse	mae	pearson_corr	kendall_corr	spearman_corr
5.76271	6.26028	$-\log(K_i) \, [\text{M}]$	$<Y_{neigh}>$		0.685221	0.623886	0.756811	0.558451	0.744443
7.16749	7.76955
6.17914	7.76955
6.47756	7.09603
6.30016	6.88048
6.0846	5.83029
6.2652	6.13466
5.90309	6.88606
6	6.88606
7.10002	7.06662
9.50004	8.28374
6.55	5.91957
9.52288	8.90997
8.70006	8.1039
9.70006	8.13803
8.49485	8.09096
10.1	9.50157
8.21467	7.88947
9.70006	8.25384
7.75203	8.71905
8.45593	7.86239
7.70006	7.47496
8.40894	9.15034
9.95861	8.91668
8.72125	9.13948
7.5376	8.4867
5.61172	7.37046
9.11634	9.05441
9.50004	8.2234
5.5	7.47496
7.79997	7.48695
4.7	7.47431
5.8	7.47496
9.89997	7.3964
10	7.42498
7.95861	8.75535
8.11919	8.80748
9.61979	8.80509
9.61979	8.71735
5.16275	6.0411
5.77229	6.18739
9	8.23662
8.10237	8.24915
7.30103	7.99285
9.69897	8.13803
9.60206	8.09004
9	7.95054
8.59998	8.11705
9.89997	9.4125
6.69999	6.69
8	7.53408
8.29999	7.73411
6.6	7.59411
7	7.58658
7.70006	7.45645
7.70006	7.47496
7.59998	7.45645
7.29999	7.46109
7.50004	7.35862
8.19997	7.43892
8.10002	7.51788
7.79997	7.54443
7.79997	7.43479
6.1	7.47496
7.59998	7.47496
7.59998	7.66411
7.74473	9.13148
10	9.56444
10	9.50696
10	9.58495
6.4	7.4
7.79997	7.4
7.25964	8.53
8.79588	9.18349
8.85387	9.18349
10	9.51449
8.10002	9.3825
10.1	9.3961
9.10002	9.3825
8.50004	9.3925
10	9.56216
9.69897	9.59966
9.09691	9.58659
10	9.56444
10	9.51889
10	9.58495
9.69897	9.61495
9.52288	9.55634
9.39794	9.56216
10	9.54911
10	9.51449
10	9.54495
10	9.50483
10	9.55311
10	9.59966
10	9.51449
9.69897	9.55636
10	9.50483
10	9.57691
9.69897	9.55716
9.69897	9.60716
10	9.51449
9.52288	9.58216
9.69897	9.58659
10	9.60716
9.52288	9.60716
9.69897	9.58495
9.52288	9.57057
10	9.52696
10	9.56216
9.69897	9.58669
10	9.56003
10	9.56003
10	9.58668
10	9.58495
10	9.51449
10	9.58495
10	9.60716
10	9.56159
9.69897	9.61495
9.69897	9.58495
9.69897	9.56216
10	9.55634
9.69897	9.55245
9.69897	9.58995
10	9.60716
10	9.51449
10	9.56444
9.52288	9.55636
9.69897	9.55745
10	9.56147
10	9.51889
10	9.58216
9.69897	9.59966
9.69897	9.54495
10	9.56216
10	9.51889
10	9.59466
8.18046	8.7728
8.08619	8.81085
8.30103	9.0826
10	9.50696
10	9.58668
10	9.56444
10	9.51889
10	9.56003
8	8.5666
8	8.53237
9.59998	9.04595
7.6925	8.10018
7.50864	8.62745
9.69897	9.58668
10	9.60203
9.39794	9.58668
9.52288	9.58668
10	9.57758
8.21467	7.66319
6.62525	7.65433
6.67985	6.16077
5.79344	6.16077
7.9914	7.85161
7.2993	7.73661
6.79888	7.77911
8.30103	7.71411
8.30103	7.70411
8.30103	7.76161
7.28483	7.75169
5.76246	6.16077
7.56067	7.79161
8.30103	7.75161
8.30103	7.81161
5.64436	6.16077
6.4437	6.16077
6.2	7.85951
6.40627	7.76755
9.69897	9.16194
9.39794	9.21384
8.65758	9.23993
9	9.29611
8.4437	9.12723
5.39041	6.27421
5.31069	6.50757
5.66354	5.70893
5.33068	5.79214
5.75203	5.69985
8.50004	9.41621
8.19997	9.42369
8.59998	9.38095
7.40001	9.22698
8.50004	9.02397
10.2	9.36598
8.50004	9.37179
10.3	9.33912
9.79997	9.38096
9	9.37436
9.29999	9.34989
9.70006	9.40522
9.89997	9.445
7	9.44286
10.2	9.4525
10	9.445
9.40001	9.4525
7.89997	9.445
9.79997	9.43784
9.59998	9.24306
9.40001	9.27267
7.59998	9.35212
10.1	9.24306
9.50004	9.26311
9.79997	9.445
9.89997	9.445
9.59998	9.4525
9.59998	9.4525
9	9.445
9.70006	9.445
9.50004	9.21078
10.2	8.99808
10.3	9.45992
8.79997	9.48556
8.29999	9.29718
8.70006	9.18795
8.22403	7.30138
5.74909	5.88572
5.66655	5.85543
5.88572	5.80226
5.67387	5.85543
6.96257	7.08653
5.97551	5.81741
7.95078	8.50165
6.33161	5.85543
9.2652	7.40866
6.49757	8.53237
5.93506	8.02052
7.24185	8.02052
8.10002	9.4525
6.39019	8.273
6.01247	8.16864
6.86201	8.12543
5.94173	8.03715
6.58236	8.0124
6.8729	7.49862
7.72125	7.52659
7.37366	8.25324
5.63626	8.08517
6.96658	8.06903
8.59998	7.49409
6.86967	7.52649
5.67052	8.01026
6.36825	7.84409
6.8636	7.89489
6.96257	8.13336
8.22548	7.78853
9.63827	8.70956
10	9.51136
10	9.55193
7.42022	8.64881
8.36653	8.67217
8.88606	8.63925
7.4437	8.62517
10	9.56003
9.09691	9.23354
10	9.60315
8.85387	9.23221
4.57	5.40667
7.82391	7.9624
6.13159	8.22321
8.50004	9.50598
9.10002	9.51563
9.50004	9.53196
8.10002	9.50157
6.51999	6.184
6.56	6.184
5.91	6.12182
6.05	6.184
6.45	6.184
6.63999	6.184
6.73	6.184
9.22185	9.18888
9.39794	9.00904
9.46852	8.39904
8.95861	7.96052
5.27901	5.86328
6.19382	6.912
5.4828	7.26574
5.33724	8.95861
6.4318	7.08109
5.81248	7.26574
5.63827	6.79329
5.44977	7.26574
8.22915	9.40728
5.84	5.69
5.96	6.23889
5.66	6.184
6.61	6.184
5.9	6.184
6.32	6.23963
6	6.184
7.85387	8.93159
6.17	6.184
10	9.56357
6.17	6.184
6.2	6.184
7.04576	6.43069
5.87615	6.88606
5.51	5.91957
6.01323	6.88606
6.63827	6.88606
7.01323	5.75318
6.59	5.90193
8.29999	7.37251
7.15003	5.88719
6.5	7.46725
6.34	5.90851
7.59998	7.42256
6.81999	5.89588
5.86328	6.24915
7.05552	6.20175
7.04001	5.89009
5.86	5.92114
5.99	5.91772
7.10002	7.45033
6.39	5.90719
5.56	5.92903
6.99697	6.18828
6.12534	6.26574
5.90508	6.0061
5.85387	5.79311
5.93554	5.76104
4.79561	5.75518
7.09691	5.75858
5.19928	5.78629
6.95861	5.77395
6.79317	5.72971
5.10513	5.73911
9.31876	8.58604
9.40894	8.58194
4.96641	5.94465
5.79145	5.92294
5.82906	5.92195
5.58021	5.9285
5.56529	5.92889
5.46929	5.93142
5.51317	5.93026
5.55021	5.92929
5.9141	5.96693
7.05404	6.17739
5.82652	5.97391
5.78152	5.99685
4.77589	6.00721
5.3	6.00393
5.4	6.28639
5.96059	6.0846
5.39653	5.09704
5.40682	5.52137
5.85543	5.88572
5.12494	5.82391
5.82391	5.12494
6.29073	6.69037
4.75	5.15479
5.91186	6.22299
5.5391	5.74004
6.42	6.15778
7.48149	7.76215
7.82391	6.95064
8.29243	7.70403
5.00877	7.49685
7.3279	7.40638
6.56067	6.4531
4.54975	4.54975
4.69897	4.54975
4.79048	4.54975
4.54975	4.54975
4.54975	4.54975
4.54975	4.54975
4.54975	4.54975
4.54975	4.54975
4.54975	4.54975
4.54975	4.54975
4.54975	4.54975
4.60033	4.54975
4.54975	4.54975
4.54975	4.54975
4.54975	4.54975
4.54975	4.54975
4.54975	4.54975
4.54975	4.54975
4.54975	4.54975
4.54975	4.54975
4.54975	4.54975
4.54975	4.54975
4.54975	4.54975
4.54975	4.54975
4.54975	4.54975
7.97062	8.83009
6.45593	7.65655
6.4437	6.27572
5.97062	6.15764
6.13787	6.39942
6.56543	6.15764
5.63451	6.15764
4.98885	6.15764
5.37469	5.95353
6.4828	6.39942
7.65758	7.27411
5.34582	6.15764
6.05208	6.15764
5.55129	6.15764
4.67366	7.54384
7.50864	6.25273
6.44855	6.39942
6.63451	6.39942
7.29243	6.37228
5.51286	6.2358
6.81816	6.25273
5.17393	5.56737
5.32883	6.13633
5.80688	5.9375
5.50446	6.1716
6.29585	6.93169
5.66959	6.24307
6.11407	6.24307
6.25806	6.13633
7.22185	6.25273
5.451	6.15764
5.32148	5.57376
6.75696	7.18885
4.60206	4.75497
7.88941	7.42969
5	5
5	5
5	5
5	5.33472
5	5
5	5
5	5
5	5
5	5
5	5
5	5
5	5.40457
7.95861	7.60902
9.02687	8.37002
9.31876	8.25728
7.67778	7.4708
5	5
7.77211	8.2978
5	5
10.3468	7.03305
5	5
8.35655	7.1109
5	5
5	5
5	5
5	5
5	5
5	5
5	5
5	5
5	5
5	5
5	5
5	5
7.75945	7.36403
8.30103	7.33803
7.97881	7.4678
7.15552	7.3856
9.11351	8.78338
7.80967	8.55174
5.79588	7.55952
7.08092	8.26442
5.36653	7.68901
5.67778	7.20581
8.46852	7.1109
8.76955	7.03305
8.02228	7.16739
8.85387	7.03305
8.284	7.03305
7.55284	7.1109
7.58503	7.03305
7.1549	7.1109
7.09691	7.03305
8.76955	7.03305
8.65758	7.0334
8.82391	7.16739
6.04915	7.19252
8.45593	7.03305
7.284	7.19558
7.20761	7.03305
6.13906	7.03305
8.39794	7.03305
7.60206	7.03305
6.67162	7.24658
8.5376	7.08639
7.76955	7.3144
8.82391	7.06722
7.63827	7.03305
8.82391	7.09361
8.48149	7.03305
8.09691	7.03305
7.46852	7.25652
8.25964	7.3144
8.55284	7.06722
9.07058	7.03305
8.46852	7.03305
8.3098	7.71971
9.16749	8.77763
8.73283	8.77763
9.22185	8.81515
8.92082	8.25849
8.92082	8.02473
8.76955	8.22179
9.1549	7.89537
8.85387	7.95739
8.95861	7.76463
9.82391	8.70669
8.74473	7.63878
7.0655	8.24221
7.24413	8.40367
8.85387	8.9314
9.284	8.44165
8.96257	8.44165
8.89279	8.05903
9.65758	8.42576
8.63827	8.17214
7.00877	7.3321
8.45593	7.34494
8.50864	7.60296
6.84771	8.21213
6.31785	7.23163
9.55284	8.29277
7.66555	8.30516
6.86646	8.1758
7.14146	8.16457
7.01773	8.34104
8.83268	8.32356
9.50864	8.29277
8.87943	8.34951
8.45593	8.28749
6.86012	8.76158
6.31785	8.66871
9	8.59815
8.42022	8.58939
5.63827	7.86093
7.22915	7.58856
6.31876	8.62312
5.85387	8.95554
8.20066	8.68027
6.20204	8.61645
8.5376	8.60731
6.77989	8.89575
8.36653	8.84333
5.63827	5.7578
5.60206	7.18951
9.69897	7.67067
5.79	8.33625
6.40999	8.33625
7.61979	8.33625
6.92445	8.79698
8.79588	8.76884
7.60206	8.80486
8.85387	8.92715
8.14874	8.82874
7.92445	8.70873
9.22185	8.69384
7.85078	8.77611
8.27572	8.54534
7.08302	8.8126
8.92082	8.68941
8.79588	8.81584
8.85387	8.90062
6.29843	8.87525
7.70115	8.73335
8.29243	8.79838
8.58503	8.76831
8.36653	8.8694
8.61979	8.76742
6.30103	7.05043
6.02687	6.33391
8.69897	7.93712
7.4437	6.54408
6.84466	6.50923
5.82218	6.50923
7.63827	6.59071
6.06048	6.62909
6.49757	6.51802
7.60206	6.61539
7.4318	6.60191
7.05061	6.60344
6.81248	6.52918
7.69897	6.60191
6.91364	6.50923
7.01773	6.54508
6.9393	6.50923
6.37882	6.50923
6.57349	6.50514
5.37945	6.39677
7.09152	6.55385
5.68952	6.57264
8.09691	7.73411
6.69897	6.3271
5.13077	5.79076
5.76955	6.19567
5.37675	6.10597
7.25181	6.89119
8.39794	7.79707
6.13077	7.78669
6.79588	6.92572
5.85387	7.10982
8.37675	7.63704
4.39469	6.84233
7.58503	7.66725
6.65758	7.56224
8	7.63053
6.23657	7.57357
8.19382	7.68832
7.49485	7.74921
8.05552	7.68354
8.4318	7.71532
8.79588	7.72121
8.16115	7.73278
8.4437	7.68354
7.88606	7.63784
6.90658	7.61266
7.88941	8.04187
6.63789	7.35058
7.92082	7.95245
8.22915	7.97282
6.73518	7.52313
6.85078	7.52313
6.22113	7.20872
8.52288	7.71564
8.52288	7.71889
7.49485	7.60705
8.39794	7.79456
7.60206	7.65801
6.8729	7.57096
7.11919	7.71815
8.1549	7.91205
6.17483	7.91428
9	8.5749
8.65758	8.12445
9.69897	8.56566
6.90136	7.92698
5.47899	8.08785
9.60206	8.65479
8.55284	8.69181
8.3279	8.33711
7.53313	8.20071
8.23657	8.69013
7.58336	7.84102
9.30103	8.28154
8.25181	8.42859
8.52288	8.24697
7.67778	7.97478
8.04576	8.09947
7.79588	7.98998
6.01592	7.95875
7.76955	7.71407
6.88273	6.93558
8.29243	7.86124
7.50864	8.09005
8.50864	8.39394
7.82681	8.07528
7.7122	8.1372
8.38722	8.48668
8.31876	8.4944
8.03152	8.03517
8.92082	8.62308
8.39794	6.97103
7.34679	6.97719
7.1549	7.32106
8.69897	7.81762
8.18046	7.68261
8	7.40391
8.1549	7.15742
8.42597	7.45031
8.01863	7.46562
8.77469	7.63085
7.97881	7.62408
7.61979	7.62446
8.72354	7.54611
7.48017	7.30676
8.31695	7.60759
6.383	7.53319
7.22113	7.63559
7.14086	7.68853
6.45842	7.57884
7.73283	7.736
7.78781	7.84
8.70115	7.51354
6.82681	7.91973
8.95078	7.53644
8.51286	7.78244
7.88941	7.9924
8.49621	7.59361
7.95078	7.53245
6.11126	7.36607
6.25885	7.40137
7.85387	8.42495
8.95861	8.35906
8.35655	8.35192
8.79588	8.3726
9.69897	8.4035
8.72125	8.02106
8.1549	7.88796
8.69897	7.9573
8.02228	7.69966
8.37675	8.3104
9.30103	8.42197
9.52288	8.42197
8.07058	8.11164
8.08092	7.92501
8.30103	7.63682
8.20761	7.60223
8.92082	8.38588
8.35655	7.99135
7.76548	8.02099
8.05552	8.34249
7.42946	8.29023
8.42022	8.24387
6.79588	6.7912
8.95861	8.1021
5.30103	7.18592
6.95861	6.67986
6.3279	7.04199
5.63827	6.62388
5.30103	6.62369
6.14267	6.53298
7.1549	6.95513
6.95861	6.80862
5.30103	7.06472
6.35655	7.17061
6.56864	7.01623
5.79588	7.08417
8.79588	8.48668
8.5784	7.37976
8.37469	7.4486
8.92082	8.6385
7.1945	8.3991
8.00436	8.70542
9.52288	8.5124
8.63827	9.1299
9.52288	9.08486
8.34679	9.00813
7.5376	6.98454
8.08619	8.18536
7.75696	8.14037
8.67778	8.3099
8.4318	7.72887
8.4318	8.25577
8.95861	8.12246
7.29499	7.49391
8.73283	7.51041
6.60206	7.40129
6.53611	7.29514
8.14752	7.94157
8.16304	7.97745
7.30892	7.30027
8.76955	7.75888
8.13966	8.02743
7.30627	8.22714
8.56864	8.26202
7.79048	7.56806
7.56067	8.14806
7.86967	8.21953
8.42022	8.13756
8.50864	8.15468
8.93554	7.51062
9.55284	8.14659
6.16558	7.47434
8.45593	8.39979
6.45346	7.69126
7.82391	8.14036
8.76955	8.45041
8.11351	8.28394
7.94692	7.81587
6.06449	7.48416
9	7.92839
8.69897	8.32256
7.62893	7.73113
8.46852	8.40157
7.53018	7.52962
8.75203	7.46538
9.12494	8.0828
6.31515	7.50131
9.04576	8.15887
8.24185	7.96738
8.40894	8.3366
8.63827	8.17641
8.69897	8.12822
8.63827	7.84443
8.79588	8.05531
6.95861	7.87271
7.51713	8.17737
7.23508	7.53118
8.18046	8.14498
8.4437	7.85539
8.67778	8.51222
8.46852	8.20774
7.39041	7.73968
8.14267	8.17894
8.06048	8.32501
9.09691	8.25275
7.7122	7.73542
8.72125	8.20208
6.76195	7.4756
8.13608	7.79817
7.10846	7.57351
6.39903	7.51371
7.58503	8.11859
8.42022	8.13068
6.26922	7.38467
9.65758	7.46412
9.22185	8.16012
7.70115	7.28591
8.65758	7.33178
7.92082	7.46259
8.26841	7.53681
7.99568	7.48698
8.67572	7.49393
7.67366	7.37918
8.12263	7.27652
7.31785	7.55677
7.80134	7.6075
6.02457	7.6019
8.31876	8.28672
7.89963	7.58791
7.96218	7.9626
7.10193	8.10303
5.30795	7.9119
7.7612	8.02537
7.82974	8.09509
7.68403	8.06522
7.82974	7.87748
7.50864	7.75422
7.74473	7.74964
7.49485	7.7555
6.16178	7.53169
8.18709	7.84976
7.58336	7.2554
7.0278	7.3605
8.09151	8.13798
8.61979	7.84422
7.66675	8.07031
7.72723	7.97469
7.59431	8.07031
7.89551	8.05867
6.09691	7.59102
7.79588	7.55386
7.23657	7.68111
7.31876	7.68111
6.40012	7.67253
6.7986	7.67515
6.6073	7.65845
6.91009	7.67515
6.5817	7.67515
8.09691	7.72977
8.39794	7.78281
7.56864	7.3473
7.29243	7.60884
6.23657	7.78248
6.60206	7.753
7.52288	7.81455
5.85387	7.75315
6.76955	7.82364
8.1549	7.74715
8.1549	7.83714
8.39794	7.69034
8.22185	7.74469
7.22185	7.79337
8.18709	7.8234
6.16877	7.81468
9.09691	8.43284
6.80995	8.40299
7.8729	8.23889
8.63827	8.81314
7.65956	8.03236
6.75572	7.92224
6.12338	7.776
6.92628	8.13423
7.06854	8.7179
8.88606	8.76933
6.46878	8.5587
8.3098	8.31108
7.88941	8.6858
8.95861	8.87204
8.11919	8.30062
6.52477	8.23797
7.24872	8.7663
9.39794	8.66253
9	8.20968
6.19654	8.5198
8.60206	8.5527
8.88606	8.88227
6.16552	8.55388
7.21538	8.94316
7.73283	8.54554
9.1549	8.8307
7.05849	8.40407
6.40439	8.25799
6.98297	7.76604
8.69897	7.81995
5.79588	7.46596
5.52288	7.15972
5.61979	7.05675
8.09691	7.44935
5	7.37461
6.0655	7.62686
7.74473	7.71606
6.01323	7.25948
5	7.61916
7.92082	7.15972
7.3279	7.39036
8.69897	7.78363
7.85387	7.49941
8.22185	7.28312
8.39794	7.40247
7.18709	7.1378
9.04096	8.16025
9.11919	8.08656
5.8514	7.53622
7.36002	6.65772
5.96658	6.79854
6.69001	6.52363
6.6	6.35332
6.11	6.70476
6.90309	8.71235
8.19382	7.38509
9.76955	8.16652
7.85387	7.33952
7.67778	7.70637
8.1549	7.38068
7.11919	7.36014
6.95861	7.21715
8.82391	7.21715
7.45593	7.60755
7.33724	8.09713
8.85387	8.0897
7.26761	7.6064
7	7.01474
5.65758	6.91977
7.10791	6.99261
7.95861	7.64012
6.83863	6.77273
8.09691	8.12885
7.92082	7.78767
7	6.78465
7.42022	7.57606
7.82391	7.59013
8.5376	8.04609
6.46852	7.58317
6.36957	7.07497
6.38616	7.0825
6.45469	6.94923
7.50864	7.07497
6.24718	7.00918
6.7167	6.89784
8.25181	7.96782
8.82391	7.95155
8.1549	7.52002
8.4318	7.92643
7.39794	7.79996
7.34679	7.90043
8.65758	7.88759
7.23657	7.84936
8.31876	7.83272
8.60206	7.49883
7.5376	7.50206
6.96257	7.49923
5.91257	6.16462
6.65758	7.3215
7.69897	7.48891
7.56864	7.37855
5	7.54566
8.1549	7.56088
7.72125	7.75242
6.86967	7.7804
7.38722	7.50763
7.88606	8.16631
5.52288	7.1842
6.4318	6.13649
5.74473	7.71473
6.49485	7.79801
6.04576	7.80068
8.39794	7.76324
6.7986	7.79545
6.82102	7.93798
8	6.89992
6.33348	7.55681
7.00436	7.4986
7.80967	7.6274
7.61979	7.75964
7.74473	7.7559
8.0655	8.06619
7.95861	7.59311
6.39794	7.51408
6	7.54768
7.35655	7.55419
7.42022	7.55047
7.58503	7.61344
7.76955	7.46618
7.11351	7.40377
8.29999	7.53474
6.96658	7.48702
8.79997	7.54906
6.90001	6.70172
6.50864	7.29166
8.29999	8.13329
8	7.90284
8	8.13447
8.10002	7.96655
8.29999	7.78597
8.19997	8.08542
6.54363	6.94824
8.04576	7.15352
8.88606	7.21715
7.17393	7.06308
6.00436	7.08745
5.09313	7.1
7.03152	6.9501
7.08619	6.63827
7.3279	7.00918
8.23657	7.21715
7.04576	7.21715
6.24413	7.0329
8.82391	7.22967
6.46852	7.21715
6.7122	7.08286
6.42713	7.08286
7.63827	7.50339
7.95861	7.58295
8.30103	7.59789
8.24413	7.59532
8.67778	7.68959
8.22185	7.67302
8.11919	7.5845
8.34679	7.64463
8.55284	7.68927
7.98297	7.66036
8.61979	7.73151
8.06048	7.66359
8.02687	7.67286
8.284	7.67286
7.92082	7.64044
8.79588	7.60368
8.79588	7.66782
8	7.66221
8.72125	7.64051
7.30103	6.80376
8	6.88721
7.35655	7.87492
6.84466	7.84213
7.1549	7.84529
7.01498	6.50936
6.56864	7.0869
6.95468	6.84109
9.06048	8.64374
6.66354	7.51457
9.45593	8.90392
5.21467	5.11534
5.95861	5.21822
7.65758	7.8485
8.30103	7.92863
7.58503	7.91578
7.13077	7.84524
7.22185	7.78169
7.61979	7.93222
8.10791	7.9238
7.88606	7.85731
8.30103	7.91695
8.00877	7.55682
8.30303	7.69306
8.284	7.70961
8.553	7.69625
8.72102	7.7026
8.79588	7.68112
8.67799	7.70074
8.79588	7.75273
8.22199	7.71498
8.05998	7.71954
8.34698	7.68258
8.24397	7.66321
7.98297	7.68653
8.61997	7.77497
8.02701	7.70961
7.92118	7.66618
8.11901	7.6524
5.20482	5.20448
5.84164	5.20905
4.69897	5.95334
4.91721	5.95483
8.17393	7.72307
5.80688	5.95586
5.81531	5.93624
6.73049	5.95802
6.70333	5.91775
5.767	5.95586
6.61979	5.77808
6.15927	5.74301
5.49757	6.29067
7	6.34919
5.63827	6.40456
7.52288	7.61521
5.31876	6.34919
6.17393	6.29067
6.79588	6.32989
7.72125	7.50419
7.30103	7.63722
5.92082	7.50928
7.52288	7.64669
7.09152	7.76442
8	8.14073
9	7.9191
6.7122	6.66428
6.65365	6.61322
6.76195	7.01358
6.84164	6.66428
6.93181	6.77522
6.70333	7.72836
6.83268	7.14627
6.0716	6.91699
6.83268	6.77522
6.68194	7.16611
6.11577	6.885
6.91721	7.31336
6.64016	6.66428
5.94424	7.83071
6.84164	7.41119
5.98297	6.82065
6.74715	7.6693
6.91009	7.10347
7.82391	7.67189
7.76955	7.71149
7.82391	7.84957
7.59688	7.69979
7.13668	7.74466
7.79588	7.84326
7.67778	7.71436
7.92082	7.85384
8.09151	7.83547
7.72125	7.85136
7.79588	7.81016
7.27572	7.72825
7.88606	7.5944
5.6306	7.42111
7.69897	7.72765
5.95861	7.48891
5.58336	7.37822
6.25181	7.32686
6.19791	8.30938
6.04624	7.70187
7.02687	7.05586
8.09691	8.03462
8.30103	7.94388
8.09691	8.03847
7.45593	7.525
8.39794	8.00599
7.92082	7.98204
7.76955	7.83851
8.39794	7.89952
7.10791	7.77583
9	7.90127
8.69897	8.19817
8	8.07806
7.5376	8.13096
8.22185	7.92682
7.16749	8.37278
7.09691	6.46382
7.3279	7.60864
7.82391	7.68055
7.92082	7.58455
8.01323	7.98226
8.07058	7.93779
7.02687	7.89658
7.60206	7.7517
7.20761	8.00549
7.14874	7.81242
7.52288	7.76747
5.47847	7.9626
6.21042	7.57816
8.14874	7.86381
7.67778	7.94506
7.23657	7.5641
7.72125	7.90241
7.63827	7.78912
6.53018	7.05035
6.48812	7.05035
6.45593	7.05035
7.05061	7.04239
7.13077	7.07268
7.36653	7.0106
6.58838	7.16656
6.46852	6.87516
7.0655	7.04721
7.79588	7.1447
7.40894	7.31685
7.79588	7.44113
7.74473	7.41047
5.39794	6.967
6.83565	7.05035
8.39794	7.2253
6.451	7.26515
6.83863	7.38088
7.85387	7.19792
6.93554	7.05035
6.80688	7.04809
7.65758	7.06251
7.07572	7.17416
6.07058	7.17038
7.45593	7.45773
5.42022	7.90833
7.13668	7.11424
6.24033	6.97084
6.39903	7.14651
6.97881	7.43799
6.10679	7.05035
5.13668	7.05856
6.64397	6.95822
6.73993	7.18553
6.5376	7.27702
6.76955	7.40101
6.95078	6.97795
7.82391	7.50419
7.23657	7.50419
8.40894	7.46781
5.92518	8.0372
7.11351	7.61096
5.55596	6.47524
6.72125	6.46382
6.52288	6.46382
7.88606	7.55778
7.63827	7.55546
8	7.62287
7.52288	7.63696
8	7.63309
7.69897	7.56612
7.65758	7.56612
7.58503	7.46712
7.76955	7.52077
7.79588	7.54579
7.37675	7.57196
7.58503	7.58908
7.17393	7.48745
7.03621	7.53923
6.61979	7.57283
7.4318	7.53803
6.42022	7.55057
7.61979	7.49254
6.92082	7.77348
8.11351	7.62894
7.10791	7.78785
7.60206	7.5313
7.02228	7.47859
7.46852	7.57718
6.79588	7.53824
7.11919	7.57929
7.76955	7.55817
7.38722	7.58143
7.74473	7.57842
7.13668	7.54518
7.55284	7.59294
7.04576	7.60451
7.35655	7.54202
6.82391	7.52634
7.72125	7.53428
7.76955	7.45357
6.74473	7.5397
7.85387	7.58835
7.42022	7.53588
8.52288	7.44766
8.52288	7.42203
7.27572	7.17975
6.88273	7.41194
6.5867	7.40243
5.48812	7.41842
6.41454	7.45308
7.36653	7.5069
7.65758	7.47095
7.39794	7.58995
7.79588	7.58908
6.93554	7.48745
7.1549	7.49456
7.58503	7.47445
7.4318	7.48059
7.27572	7.49325
7.22915	7.52069
7.14267	7.49325
7.92082	7.52659
7.85387	7.53677
7.72125	7.52581
7.74473	7.53273
7.45593	7.62734
7.74473	7.6086
7.58503	7.50013
7.3279	7.79168
7.10791	7.6592
7.14874	7.82338
7.04576	7.58002
6.63827	7.54188
6.76955	7.62193
6.88606	7.61835
7.13077	7.61427
6.95861	7.5547
8.69897	8.37278
8.09691	8.07858
6.3279	8.16351
8.09691	8.20276
8.52288	6.91931
7.95861	6.9972
8.30103	6.81877
7.4437	8.1645
7.48149	6.76483
6.4437	7.09723
7.76955	7.85449
6.82102	7.42125
8.22185	7.41761
8	7.11177
8.52288	7.49903
7.61979	7.26027
8.04576	6.82478
7.82391	7.59301
7.03621	7.7199
7.88606	7.669
7.82391	7.15053
7.65758	7.19122
8	7.09379
8.1549	7.91125
7.60206	7.56744
7.72125	7.50358
7.46852	7.50419
6.67778	7.52043
6.56864	7.20529
7.02687	7.57989
7.16115	7.65928
7.00436	7.71391
8.42022	7.71369
8.52288	7.72906
6.00436	7.41547
6.82391	7.62541
7.40894	7.50419
7.30103	7.50457
6	7.51281
7.21467	7.51737
6.82391	7.52259
5.92082	7.54455
7.12494	7.40488
6.69897	7.50419
6.65758	7.50419
7.69897	7.55623
4.70861	4.6111
7.46852	7.58829
6.69999	5.48
6.96658	7.22185
6.06905	7.36653
5.8	6.83145
7.79588	6.6999
7.72125	6.93703
5.2579	5.59476
5.44213	5.50265
5.74739	5.35002
6.74958	7.47263
7.22185	6.49485
6.36	6.63602
4.8	4.83927
5.23	4.44855
8.42022	8.56781
6.05061	7.22802
6.41454	7.0797
5.91	6.55686
7.14874	7.14811
7.46852	7.06186
8.36653	7.95526
6.09474	6.95954
5.27246	6.14082
6.098	7.11967
5.77	7.69298
6.79	6.62108
7.82391	7.36231
5.3098	5.61884
6.5986	7.04669
6.25964	7.00771
7.16115	7.32266
6.09313	7.01463
7.74473	7.77747
6.73518	7.38012
7.45593	7.13396
7.24565	7.11851
6.53611	7.21326
6.12033	6.94309
6.93	6.65877
8.80995	6.68145
6.17	6.75154
6.64016	6.47614
6.08	6.7149
7.15243	6.70299
9.29243	7.57437
8.16115	8.10754
9.19382	8.41913
8.10237	7.77514
6.38722	7.60877
7.76955	7.64352
8.58503	8.17082
6.95861	7.60419
8.52288	7.88197
7.39794	7.28568
7.49349	7.31856
8.3098	7.3136
7.61798	7.33271
6.95861	7.36174
7.42481	7.16191
8.19382	7.30443
7.02228	7.38993
6.86967	7.22385
7.24718	7.2125
7.64207	7.25046
7.84771	7.24652
6.75696	7.28031
6.94692	7.31632
8.19382	7.31518
6.74473	7.29791
6.88606	7.32765
7.1549	7.38197
7.14752	7.3022
6.32331	7.31186
7.37997	7.00149
8.09691	7.29111
7.27327	7.28374
7.86967	7.29951
7.08619	7.3065
7.93554	7.30797
7.767	7.44313
7.85699	7.36174
6.73755	7.33242
7.33068	7.31518
7.12668	7.28662
6.46725	7.34982
7.4437	7.1954
7.29243	6.97325
7.60206	7.74047
8	7.77132
8.52288	7.84578
8.39794	7.80184
7.69897	7.98078
8.82391	8.1068
7.284	8.119
7.85387	7.99148
7.79588	8.10623
8.39794	8.02529
6.93554	7.0783
7.18046	7.0783
7.26761	7.1954
7.79588	7.16546
8.09691	7.16968
7.92082	7.29673
6.95861	7.06216
7.46852	6.82098
5.07863	5.14173
6.88941	6.17779
6.46344	6.10783
5.85699	7.03939
6.17522	6.09862
5.6517	7.00947
7.36653	7.65893
7.79588	7.38537
7.34679	7.8499
7.16749	7.71881
8	7.69993
8.22185	8.04348
8.52288	8.08995
7.4318	7.62505
8.30103	7.65742
7.52288	7.60758
7.13668	7.5277
6.24642	7.74581
7.01773	7.73538
6.05061	6.89119
6.60907	6.82051
6.73993	6.80157
6.63827	7.14621
7.22915	6.83169
6.72125	6.82768
5.20066	6.84096
8	7.56237
7.34679	7.25354
7.76955	7.62666
7.72125	7.47887
7.03152	7.53507
8.48149	8.43679
8.55284	7.92386
8.00877	8.38176
7.19314	6.5502
6.44491	6.90356
5.8824	7.03472
6.06298	6.85274
7.07572	7.23733
8.37675	8.01169
8.13668	7.79222
7.82391	7.82499
5.26761	6.85985
7.6216	8.4052
7.49485	7.515
6.82391	7.35793
8.18709	7.83899
7.79588	8.40456
7.72125	8.5563
8.02228	8.70292
8.61979	8.70292
6.2161	6.90505
6.42946	6.94793
6.28233	6.83856
6.13787	6.92619
6.45593	6.91612
6.7986	6.92011
6.1261	6.83805
6.18243	6.8905
6.35556	7.09049
6.1512	6.91661
6.72816	6.86242
5.92082	5.43484
8.13077	7.49813
7.10791	7.57794
6.81816	7.27087
8.35655	7.30617
7.50864	6.8273
7.95861	7.45809
8.20761	6.6309
5.72166	6.95651
6.37018	6.72735
7.18709	8.23531
7.69897	7.65309
7.49485	7.63843
6.30103	8.11229
6.46852	8.1481
5.41117	6.98009
5.9914	6.93003
7.1549	8.19229
7.52288	8.33604
7.3279	7.3279
8.5376	8.52312
7.84013	7.25369
8.76955	8.30112
6.4437	6.66069
8.58503	8.58503
8.02	7.22931
7.50004	7.37784
8.29999	7.34691
6.79048	6.9757
7.63998	6.9267
7.83268	8.30112
7.32003	7.11016
5.20066	6.14509
7.3279	7.29376
7.45593	7.32249
7.05061	7.18751
8.03152	7.15842
6.88606	7.28469
6.09691	7.37697
6.52433	7.06712
6.4828	7.11198
6.45223	7.10676
5.35164	6.741
6.29243	6.82239
6.23062	7.04217
6.65365	6.87414
6.57025	6.9538
9.00436	7.68964
8.69897	7.68964
8	7.68964
5.43533	6.41569
7.46852	7.53711
7.50864	7.43343
7.39794	7.53711
5.62525	6.76018
7.4318	7.18151
7.00877	7.05232
7.69897	6.68316
9.14267	7.19178
6.72584	6.54188
7.14267	6.64153
6.13668	7.48983
8.13077	7.33703
7.13668	7.37825
8.02687	7.31193
7.29243	7.39014
7.4437	7.40201
7.45593	7.63761
7.4437	7.42387
7.79317	7.47948
8.284	7.50802
5.97469	7.44242
6.79588	7.6563
7.74232	7.41832
7.4318	7.55914
7.14267	7.53015
7.3279	7.50888
7.7986	7.51435
6.04576	5.74884
7.42022	6.623
7.25964	5.74884
8.34679	6.50476
6.29	6.63465
7.78995	6.9349
7.16999	6.7229
5.91	6.51656
7.37675	7.51604
7.91009	7.42356
7.74958	7.46055
6.50864	7.55021
6.40561	7.11079
7.7167	7.34808
6.29243	7.01096
5	7.6084
6.3098	6.83373
8.61979	8.47598
6.46725	7.55572
4.52288	7.67916
6.30103	7.79761
7.02228	6.88196
8.52288	6.99758
8.52288	7.3762
6.23657	6.84206
7.61979	7.21155
7.284	7.1636
6.90309	7.08179
5.03621	7.20258
7.15003	6.08206
8.04576	6.51958
9.39794	6.0864
9.22185	8.29146
7.52288	6.21216
9.22185	8.50334
9.52288	8.55281
9.52288	5.93671
9.22185	8.54505
10	8.67443
7.69897	7.7791
5.31876	6.72792
6.00877	7.35215
8.52288	6.96637
6.05552	7.3037
5.95861	7.28935
5.82391	6.72792
6.63827	7.34562
8.50864	7.74069
9.34679	7.7502
8.39794	7.31875
7	7.83474
6.69897	7.89781
10.1549	8.15723
6.24413	7.32517
9.10002	8.60347
8.05552	8.60347
9.284	8.61732
8.65758	8.61732
8.0655	8.60347
8.21467	8.61732
9	8.7085
8.14267	8.61732
8.02228	8.60347
8.05061	8.60347
7.96658	8.60347
8.79997	8.60347
9.19997	8.7085
9.19997	8.60347
9.10002	8.60347
8.89997	8.60347
8.11351	8.60347
8.36653	8.60347
8.1549	8.60347
8.77211	8.60347
8.46092	8.60347
8.79317	8.60347
8.34199	8.60347
9.22185	8.60347
8.97469	8.60347
8.57187	8.60347
9.29243	8.60347
8.67162	8.60347
8.52578	8.60347
9.04096	8.60347
8.50031	8.60347
9.05552	8.60347
9.0655	8.60347
8.37986	8.60347
9.09691	8.60347
8.02365	8.60347
8.79997	8.61732
8.92082	8.60347
8.52288	8.60347
7.07058	8.60347
7.88606	8.60347
8.30103	6.63484
8.30103	6.48588
7.17393	7.21875
6.88606	7.19151
6.1549	7.21889
6.75945	7.22809
8.95861	7.73153
6.66999	7.07394
6.39794	7.82718
8.81987	7.07394
9.07002	7.07394
9.1549	8.52783
7.22915	7.65306
8.40894	8.60321
8.08092	7.64787
7.4437	7.49651
9.1549	6.12912
8.52288	6.10463
7.69897	6.06968
8.30103	6.16162
8	6.2397
5.60206	6.97206
7.92082	7.18799
6.85387	6.89701
8.58503	8.51629
8.72125	8.52925
8.55284	8.43728
9.09691	8.54029
8.16749	8.3828
8.39794	8.43315
9.39794	8.4051
7.01773	6.73318
8.12494	8.44759
9.52288	8.4802
9.22185	8.48064
9.22185	8.48064
9.39794	8.50821
9.09691	8.45266
8.33724	8.48064
8.48149	8.48064
7.61979	8.49257
9.04576	8.44759
9.09691	8.46696
6.43063	8.45106
9.1549	8.48064
6.97469	8.48064
7.60206	8.45106
7.23657	8.00553
5.34679	7.95661
7.76955	7.73775
7.24413	7.23111
5.67778	6.54448
6.34679	7.2403
9.50004	8.60347
8.11351	8.60347
7.88606	8.60347
8.05552	8.7085
8.55284	8.60347
8.23657	8.60347
8.10237	8.60347
9.19997	8.60347
7.96658	8.60347
8.95861	8.42988
8.33724	8.43983
8.82391	8.61803
9.22185	8.60233
8.11919	8.50831
6.92082	6.85258
7.74473	7.72305
7.0655	7.6968
7.13668	7.75743
8.40894	7.38467
5.31876	6.51128
6.39794	6.48152
7.65758	6.48152
7.45593	7.50058
6.88606	7.51304
6.88606	7.59271
8.70333	8.61027
8.54516	8.60347
8.79049	8.61732
8.64975	8.61732
8.75203	8.61732
8.73283	8.60347
8.83268	8.60347
8.80688	8.61732
8.81248	8.61027
8.82391	8.61732
8.75203	8.71121
7.282	8.61732
7.87063	8.60347
8.03716	8.60347
7.58855	8.60347
7.3106	8.60347
7.97306	8.60347
8.70553	8.61027
6.74912	8.60347
8.76447	8.61732
8.73755	8.61732
8.86012	8.61732
8.56703	8.60347
8.42136	8.60347
8.37161	8.60347
8.25806	8.60347
8.45593	8.60347
8.27491	8.60347
7.64628	8.60347
8.04096	7.86324
5.82391	6.70725
7.36653	6.82422
8.59998	8.60347
8.16368	8.60347
8.19586	8.60347
8.50004	8.60347
5.72125	6.7485
7.16115	6.91202
7.48149	6.83181
8.70006	8.60347
8.50004	8.60347
8.73283	8.60347
8.74958	8.60347
6.72125	6.91202
8.60907	8.60347
7.49485	7.57727
8.1549	7.19261
5.15	5.97672
6.17	6.1176
6.00877	6.83444
6.00436	6.62352
7.45593	6.65583
7.69897	6.6002
6.52288	6.60065
7.76955	6.58904
7	6.59831
8	6.6002
7.52288	6.60065
6.0942	6.60065
7.82391	6.6002
6.07058	6.63251
7.07058	6.60398
6.59346	6.6002
6.74473	6.46123
6.284	6.63109
7.34679	6.96046
7.1549	6.94958
6.75203	7.25829
6.76955	7.12262
6.46218	7.13407
6.56067	7.22881
6.43063	7.04491
6.77211	7.05323
6.76195	7.03794
6.93181	7.03794
7.4437	7.06649
8.34679	7.17793
8.3098	7.69636
5.49485	6.81834
7.30103	6.93022
6.95861	6.53929
5.60206	6.44802
5.35655	6.71922
6.30103	6.11839
9.30103	8.51557
9.1549	8.52156
4.67778	7.22341
5.46852	7.05868
5.34679	6.3344
7.95861	7.53486
8.45593	7.53486
7.85387	7.53486
7.79588	7.53066
7.24413	7.57318
6.15181	7.50151
7.04576	7.51452
7.56864	7.531
7.67778	7.54665
7.16749	7.54665
7.08092	7.58569
7.72125	7.54665
5.4318	7.88304
7.63827	7.6898
5.46852	6.51128
7.85387	7.65015
6.23657	7.66943
5	6.17531
4.38722	6.90211
7.74473	7.59035
8.39794	7.53486
6.95861	8.28907
7.82391	8.29771
8.04576	8.29771
6.01011	8.28397
7.49485	8.28709
7.96257	8.23876
9.52288	8.66354
9.69897	8.54983
10	8.6387
8.49485	8.29585
5.61261	8.42887
6.70115	7.65446
7.07058	7.68672
7.09691	7.65446
8.63827	7.30451
8.09151	8.60347
8.6968	8.71121
8.67572	8.60347
5.63639	6.81768
5.38934	6.81768
6.99568	7.67115
7.79588	7.23744
4.59517	7.4256
7.43652	7.34093
5.34679	7.39272
5.48149	7.37843
6.69897	7.34929
5.27589	7.39636
7.22185	6.71892
5.76	6.94059
5.81	6.74949
6.69897	6.72657
9.92082	8.11844
7.07572	6.97166
6.77211	7.05633
6.29585	7.10037
6.19111	7.07754
8	7.25174
7.25964	7.26339
7.54212	7.55905
8.24413	7.86819
7.55284	7.86088
9.46852	7.89783
9.49485	7.97852
7.67778	7.86134
7.16115	7.99375
7.61979	7.86819
8.05061	7.9522
8.00436	7.95353
8.48149	8.14174
8.1549	7.89352
6.52288	7.55882
8.10237	8.14905
7.9914	7.88035
9.76955	7.90983
8.42022	7.96259
7.3098	7.92893
7.26761	7.87488
7.76955	7.87043
6.46471	7.8876
8.19382	8.15739
8.29243	8.12266
8.13668	8.16678
8.09691	8.02047
8.42022	7.96391
7.6038	7.84884
8.0655	8.09012
8.02687	7.8873
8.04096	7.87054
7.83863	7.91024
8.10237	7.92663
8.09151	8.16545
7.72125	7.96621
7.86967	7.85347
8.18709	8.01662
8.02228	8.01662
8.03621	7.88887
7.83268	7.86845
8.4318	7.96481
8.06048	7.85323
7.8729	8.02342
7.96658	7.9495
7.95468	8.03237
7.98716	8.04248
7.78516	7.94714
7.80134	7.89452
7.84164	7.89615
8.12494	7.88406
7.84164	7.9471
8.14267	8.10613
7.58838	7.93809
7.9393	8.05252
8.25181	7.94302
8.4318	7.93695
8.12494	7.96635
8.20761	8.01662
7.60555	8.18597
8.27572	8.01875
8.10237	7.88745
7.92812	7.9187
8.13077	7.96396
7.66959	8.01777
7.53165	7.92673
8.24413	7.87709
8.30103	7.9287
7.8962	8.03138
8.1549	7.99728
8.14267	7.88964
7.65365	7.93551
8.18709	7.99505
6.88606	7.67065
5.85387	8.06995
5.9914	6.30796
5.284	6.31034
5.05552	5.9077
5.5376	6
9.52288	7.6847
7.60907	7.7758
7.82974	7.85177
7.95078	7.71038
[truncated: 5,406 more rows]

## Sheet: 3c
receptor	Method	Pearson	category			<Y_neigh>	plot_annotation
CHRM3	CSNN	0.910396	left			0.870218	0.071
S1PR5	CSNN	0.866605	left			0.837076	0.083
BDKRB1	CSNN	0.71563	right			0.70081	0.104
MCHR1	CSNN	0.627097	right			0.553792	0.068
DRD4	CSNN	0.657052	left			0.592451	0.217
GNRHR	CSNN	0.693239	right			0.60815	0.14
P2RY1	CSNN	0.750854	left			0.693134	0.001
EDNRB	CSNN	0.866341	left			0.814785	0.019
MTNR1A	CSNN	0.490728	right			0.418598	0.223
GPR35	CSNN	0.715998	right			0.662846	0.034
ADRA1A	CSNN	0.797092	left			0.745124	0.035
S1PR3	CSNN	0.569033	left			0.50848	0.094
PTGER1	CSNN	0.587201	right			0.567433	0.09
OPRM1	CSNN	0.792907	right			0.764754	0.009
HCAR2	CSNN	0.57781	left			0.531642	0.07
CHRM4	CSNN	0.877825	left			0.598272	0.488
HRH3	CSNN	0.766243	left			0.719677	0.095
SSTR5	CSNN	0.657398	right			0.584619	0.08
ADORA2B	CSNN	0.858732	left			0.679836	0.176
HTR1A	CSNN	0.757969	left			0.712804	0.203
ADORA3	CSNN	0.832612	left			0.677688	0.096
CCR3	CSNN	0.848196	left			0.839418	0.034
GPBAR1	CSNN	0.722138	right			0.607148	0.052
CHRM5	CSNN	0.744157	left			0.560785	0.181
CHRM4	pdCSM_fixed_pear	0.59	left			0.598272	0.488
HTR1A	pdCSM_fixed_pear	0.63	left			0.712804	0.203
CHRM5	pdCSM_fixed_pear	0.63	left			0.560785	0.181
ADORA3	pdCSM_fixed_pear	0.76	left			0.677688	0.096
CHRM3	pdCSM_fixed_pear	0.85	left			0.870218	0.071
DRD4	pdCSM_fixed_pear	0.54	left			0.592451	0.217
EDNRB	pdCSM_fixed_pear	0.85	left			0.814785	0.019
ADORA2B	pdCSM_fixed_pear	0.73	left			0.679836	0.176
GNRHR	pdCSM_fixed_pear	0.79	right			0.60815	0.14
PTGER1	pdCSM_fixed_pear	0.64	right			0.567433	0.09
SSTR5	pdCSM_fixed_pear	0.71	right			0.584619	0.08
ADRA1A	pdCSM_fixed_pear	0.77	left			0.745124	0.035
OPRM1	pdCSM_fixed_pear	0.8	right			0.764754	0.009
BDKRB1	pdCSM_fixed_pear	0.79	right			0.70081	0.104
P2RY1	pdCSM_fixed_pear	0.75	left			0.693134	0.001
MTNR1A	pdCSM_fixed_pear	0.6	right			0.418598	0.223
CCR3	pdCSM_fixed_pear	0.82	left			0.839418	0.034
HCAR2	pdCSM_fixed_pear	0.54	left			0.531642	0.07
GPBAR1	pdCSM_fixed_pear	0.76	right			0.607148	0.052
S1PR3	pdCSM_fixed_pear	0.52	left			0.50848	0.094
MCHR1	pdCSM_fixed_pear	0.67	right			0.553792	0.068
S1PR5	pdCSM_fixed_pear	0.8	left			0.837076	0.083
GPR35	pdCSM_fixed_pear	0.74	right			0.662846	0.034
HRH3	pdCSM_fixed_pear	0.7	left			0.719677	0.095

## Sheet: 3e
receptor	Pearson (pdCSM)	Pearson (Homophily)							receptor	Pearson (CSNN)	Pearson (Homophily)
CHRM4	0.59	0.598272							CHRM3	0.910396	0.870218
HTR1A	0.63	0.712804		Label Box					S1PR5	0.866605	0.837076		Label Box
CHRM5	0.63	0.560785		Pearson of scatter plot	0.789714				BDKRB1	0.71563	0.70081		Pearson of scatter plot	0.853903
ADORA3	0.76	0.677688		p-val	4.4618e-06				GPR44	0.66711	0.553743		p-val	3.86605e-09
CHRM3	0.85	0.870218							MCHR1	0.627097	0.553792
DRD4	0.54	0.592451							DRD4	0.657052	0.592451
EDNRB	0.85	0.814785							GNRHR	0.693239	0.60815
ADORA2B	0.73	0.679836							P2RY1	0.750854	0.693134
GNRHR	0.79	0.60815							EDNRB	0.866341	0.814785
PTGER1	0.64	0.567433							MTNR1A	0.490728	0.418598
SSTR5	0.71	0.584619							GPR35	0.715998	0.662846
ADRA1A	0.77	0.745124							ADORA1A	0.792625	0.687868
OPRM1	0.8	0.764754							ADRA1A	0.797092	0.745124
BDKRB1	0.79	0.70081							S1PR3	0.569033	0.50848
P2RY1	0.75	0.693134							NK2R	0.876923	0.863478
MTNR1A	0.6	0.418598							PTGER1	0.587201	0.567433
CCR3	0.82	0.839418							OPRM1	0.792907	0.764754
HCAR2	0.54	0.531642							HCAR2	0.57781	0.531642
GPBAR1	0.76	0.607148							CHRM4	0.877825	0.598272
S1PR3	0.52	0.50848							HRH3	0.766243	0.719677
MCHR1	0.67	0.553792							SSTR5	0.657398	0.584619
S1PR5	0.8	0.837076							5HTR6	0.763337	0.716153
GPR35	0.74	0.662846							ADORA2B	0.858732	0.679836
HRH3	0.7	0.719677							HTR1A	0.757969	0.712804
									ADORA3	0.832612	0.677688
									5HTR2C	0.732017	0.667622
									CCR3	0.848196	0.839418
									GPBAR1	0.722138	0.607148
									CHRM5	0.744157	0.560785

## Sheet: 4b
	MTNR1A:Melatonin [M]	ADRA2B:Epinephrine [M]												ADRA2B:Epinephrine [M]			MTNR1A:Melatonin [M]
[Agonist] vs. response -- Variable slope (four parameters)													0.002				42702.5	37388	35272.5
Best-fit values											raw values, can be pasted directly to graphpad prism		0.001				49755	44720.5	49990
Bottom	4007	7858			fitted curves stats on the left								0.0002				48083.5	50248.5	50129
Hillslope	0.3318	2.224											0.0001				36679.5	39024	48156.5
Top	Unstable	Unstable											1e-05				33686	33428	36180
EC50	2.48886e-08	6.85488e-07											1e-06				31453	29452.5	31429
logEC50	-7.604	-6.164											1e-07				28022.5	26822.5	27660
Span	Unstable	Unstable											1e-08				21620	22392.5	22232
95% CI (profile likelihood)													1e-09				16110	15792.5	15276.5
Bottom	3043 to 4806	7505 to 8404											1e-10				9703	9905.5	9895.5
Hillslope	0,2540 to 0,4056	1,656 to +infinity											1e-11				5746	5404	6168
Top	(Very wide)	(Very wide)											1e-12				5321.5	4605	5377.5
EC50	1,096e-008 to 1,072e-007	5,232e-007 to ???											1e-13				5050	4792.5	5442
logEC50	-7,960 to -6,970	-6,281 to ???											0				4846	5316	5264
Goodness of Fit													0.01	37084	38105.5	38001
Degrees of Freedom	35	26											0.001	37237	44131	41662.5
R squared (weighted)	0.9709	9.759											0.0001	39971.5	38606.5	41056.5
Weighted Sum of Squares (1/Y²)	0.5173	2.261											1e-05	48813.5	45957.5	47583
Sy.x	0.1216	9.325											1e-06	31030	30365	32475
Constraints													1e-07	8308.5	8033	8757.5
Bottom	Bottom > 0	Bottom > 0											1e-08	7657	7284.5	7937
EC50	EC50 > 0	EC50 > 0											1e-09	8201.5	6779.5	7303.5
													1e-10	7871.5	7057	7298.5
Number of points													1e-11	9366.5	8691.5	8725.5
# of X values	111	63											0	9199	9179	9016
# Y values analyzed	39	30

## Sheet: 4c
5HT4B	ADRA2B	OPRM1	MTNR1A	ADRA2A	CHRM3	5HT1A	catnr	Name	Smiles
3000.5	6365	557.5	1099	18176	3475.5	8335	CFN96101	Antirhine	C=C[C@@H](CO)[C@H]1CCN2CCC3=C([C@@H]2C1)NC4=CC=CC=C34
2583	3385	532	1107	17487.5	2779.5	9205	CFN96097	10-Hydroxy-16-epiaffinine	CC=C1CN(C2CC3=C(C(=O)CC1C2CO)NC4=C3C=C(C=C4)O)C
2565.5	3637	511	1170.5	16997.5	3092.5	7132.5	CFN96069	19(S)-Hydroxyconopharyngine	C[C@@H]([C@H]1C[C@@H]2C[C@@]3([C@H]1N(C2)CCC4=C3NC5=CC(=C(C=C45)OC)OC)C(=O)OC)O
3264.5	3622	494	1006	16558	3420	8517	CFN96068	Conopharyngine	CC[C@H]1CC2C[C@@]3([C@H]1N(C2)CCC4=C3NC5=CC(=C(C=C45)OC)OC)C(=O)OC
3024.5	2709	572.5	953.5	16360	3642.5	7619	CFN96030	16-Epivoacarpine	C/C=C\1/CN2[C@H]3CC4=C([C@@]2(C[C@@H]1[C@@]3(CO)C(=O)OC)O)NC5=CC=CC=C45
2673	3734.5	548	1028.5	18385.5	3135	7426	CFN96018	Gelsempervine A	C/C=C\1/CN([C@H]2CC3=C(C(=O)C[C@@H]1[C@@]2(CO)C(=O)OC)NC4=CC=CC=C34)C
2099	1705	572	969	18063	3340	7440	CFN96004	16-Epikoumidine	CC=C1CN2C3CC1C(C2CC4=C3NC5=CC=CC=C45)CO
2280.5	4920.5	631.5	1154.5	16769.5	3349	8227.5	CFN92745	3Beta-Isodihydrocadambine 4-oxide	COC(=O)C1=CO[C@H]([C@H]2[C@@H]1C[C@H]3C4=C(CC[N+]3([C@H]2CO)[O-])C5=CC=CC=C5N4)O[C@H]6[C@@H]([C@H]([C@@H]([C@H](O6)CO)O)O)O
2990	5834.5	548.5	1130	13512	3394	9264	CFN92641	Isovallesiachotamine	C/C=C(\C=O)/[C@@H]1C[C@H]2C3=C(CCN2C=C1C(=O)OC)C4=CC=CC=C4N3
3109	5322.5	544.5	1065	16635.5	2878.5	8437	CFN92640	Vallesiachotamine	C/C=C(/C=O)\[C@@H]1C[C@H]2C3=C(CCN2C=C1C(=O)OC)C4=CC=CC=C4N3
2965.5	1908	573	1118.5	16515	3184.5	8392.5	CFN92612	(+)-Affinisine	C/C=C\1/CN2[C@H]3C[C@@H]1[C@H]([C@@H]2CC4=C3N(C5=CC=CC=C45)C)CO
2959.5	4203.5	535	932.5	17663	2872.5	8515	CFN92611	Ajmalan-17-one	C/C=C/1\CN2[C@H]3CC45[C@H](C2C[C@@H]1[C@@H]3C4=O)N(C6=C5C=CC=C6O)C
3001	4680	566	1004.5	17100	2907	6360	CFN92583	Reserpin N-oxide	CO[C@H]1[C@@H](C[C@@H]2C[N+]3(CCC4=C([C@H]3C[C@@H]2[C@@H]1C(=O)OC)NC5=C4C=CC(=C5)OC)[O-])OC(=O)C6=CC(=C(C(=C6)OC)OC)OC
2832.5	1816	529.5	1190.5	19158.5	3198	8259.5	CFN92581	Ajmalidine	CC[C@H]1[C@@H]2C[C@H]3[C@H]4[C@@]5(C[C@@H](C2C5=O)N3[C@@H]1O)C6=CC=CC=C6N4C
3418.5	4609.5	483.5	978	16927	2280	7309.5	CFN92580	Reserpinine	CO[C@H]1[C@@H](C[C@@H]2CN3CCC4=C([C@H]3C[C@@H]2[C@@H]1C(=O)OC)NC5=C4C=CC(=C5)OC)OC(=O)/C=C/C6=CC(=C(C(=C6)OC)OC)OC
2880.5	5919	547.5	1068.5	17167	3009.5	8763	CFN92579	Methyl reserpate	CO[C@H]1[C@@H](C[C@@H]2CN3CCC4=C([C@H]3C[C@@H]2[C@@H]1C(=O)OC)NC5=C4C=CC(=C5)OC)O
3102.5	5497.5	527.5	826	17094	3158	7029.5	CFN92577	Allo-Yohimbine	COC(=O)[C@H]1[C@H](CC[C@H]2[C@@H]1C[C@H]3C4=C(CCN3C2)C5=CC=CC=C5N4)O
3326.5	1858.5	577.5	1088.5	17790	3533.5	7280.5	CFN92509	(+)-Isoajmaline	CC[C@@H]1[C@H]2C[C@H]3[C@H]4[C@@]5(C[C@@H](C2C5O)N3[C@H]1O)C6=CC=CC=C6N4C
3223.5	4453.5	427	874	16813	2621	6804.5	CFN92504	Rauvomitin	C/C=C\1/CN2[C@H]3C[C@@H]1[C@@H]4[C@@H]2C[C@@]5(C3N(C6=CC=CC=C65)C)C4OC(=O)C7=CC(=C(C(=C7)OC)OC)OC
3312.5	5430.5	514.5	815	13512	1669.5	6698.5	CFN92503	Ajmalimine	CC[C@@H]1[C@H](N2[C@H]3CC1C4[C@@H]2CC5([C@H]3N(C6=CC=CC=C65)C)C4OC(=O)C7=CC(=C(C(=C7)OC)OC)OC)O
3182	2773	544	908	20520.5	2408	7012	CFN90466	Vinleurosine	CC[C@]12CN3CCC4=C([C@](C[C@@H](C3)[C@H]1O2)(C5=C(C=C6C(=C5)[C@]78CCN9[C@H]7[C@@](C=CC9)([C@H]([C@@]([C@@H]8N6C)(C(=O)OC)O)OC(=O)C)CC)OC)C(=O)OC)NC1=CC=CC=C41
3504.5	5645.5	638	866.5	18990	2960.5	9471	CFN90465	Vindesine	CC[C@@]1(C[C@@H]2C[C@@](C3=C(CCN(C2)C1)C4=CC=CC=C4N3)(C5=C(C=C6C(=C5)[C@]78CCN9[C@H]7[C@@](C=CC9)([C@H]([C@@]([C@@H]8N6C)(C(=O)N)O)O)CC)OC)C(=O)OC)O
3601.5	3958.5	511	884	17817	3150.5	8178.5	CFN90441	Perivine	C/C=C\1/CN[C@H]2CC3=C(C(=O)C[C@@H]1[C@@H]2C(=O)OC)NC4=CC=CC=C34
2859	3786	509	993	11788.5	1999.5	5414	CFN90439	10-Nitro-camptothecin	CCC1(C2=C(COC1=O)C(=O)N3CC4=C(C3=C2)N=C5C=CC(=CC5=C4)[N+](=O)[O-])O
2897	5255.5	528.5	1060	16149.5	2735	6998.5	CFN90401	Vinorelbine	CCC1=C[C@H]2C[C@@](C3=C(CN(C2)C1)C4=CC=CC=C4N3)(C5=C(C=C6C(=C5)[C@]78CCN9[C@H]7[C@@](C=CC9)([C@H]([C@@]([C@@H]8N6C)(C(=O)OC)O)OC(=O)C)CC)OC)C(=O)OC
3211	3742.5	480.5	636.5	17850	3017.5	7417	CFN90334	Emetine Hydrochloride	CC[C@H]1CN2CCC3=CC(=C(C=C3[C@@H]2C[C@@H]1C[C@@H]4C5=CC(=C(C=C5CCN4)OC)OC)OC)OC
3096.5	6095	543	957.5	16869.5	3241	6874	CFN90309	9-Aminocamptothecin	CC[C@@]1(C2=C(COC1=O)C(=O)N3CC4=CC5=C(C=CC=C5N=C4C3=C2)N)O
3148	4374	518.5	989	14724	1843	7043	CFN90157	10-Methoxycamptothecin	CC[C@@]1(C2=C(COC1=O)C(=O)N3CC4=C(C3=C2)N=C5C=CC(=CC5=C4)OC)O
3013	5324.5	573.5	954.5	15582.5	2880.5	7944.5	CFN90130	Calebassine	C/C=C/1\C2C3C4(N(C5=CC=CC=C5C46C(C2)[N+](C1)(CC6)C)C7C3N8C9(C7C1/C(=C\C)/C[N+]2(C(C9(C3=CC=CC=C83)CC2)C1)C)O)O
3508	5518.5	514.5	924.5	16091	3001.5	7415	CFN96067	Pericyclivine	C/C=C/1\CN2[C@@H]3CC4=C(C2C[C@H]1C3C(=O)OC)NC5=CC=CC=C45
2896	1928	467.5	1177.5	13500.5	2131	6155	CFN96211	Macusine B	CC=C1C[N+]2(C3CC1C(C2CC4=C3NC5=CC=CC=C45)CO)C
3265	5971.5	499	1075	14655	2834	7175.5	CFN98652	4,R-ajmalicine N-oxide	C[C@H]1[C@H]2C[N+]3(CCC4=C([C@@H]3C[C@@H]2C(=CO1)C(=O)OC)NC5=CC=CC=C45)[O-]
2919.5	8860.5	530	1205	19855	4136	10407	CFN96329	Conquinamine	C=CC1CN2CCC1CC2C34C(CCO3)(C5=CC=CC=C5N4)O
3126.5	3646	466	1105.5	16700.5	2683	7269	CFN97056	11-Methoxyuncarine C	CC1C2CN3CCC4(C3CC2C(=CO1)C(=O)OC)C5=C(C=C(C=C5)OC)NC4=O
2946.5	2067	529.5	934	17167.5	3254.5	8232.5	CFN97163	Nortetraphyllicine	C/C=C\1/CN2[C@H]3C[C@@H]1C4[C@@H]2C[C@@]5([C@H]3NC6=CC=CC=C65)[C@@H]4O
2376.5	3992	435	950	16652.5	1928	8011.5	CFN98460	Vineridine	C[C@H]1[C@@H]2CN3CC[C@@]4([C@H]3C[C@@H]2C(=CO1)C(=O)OC)C5=C(C=C(C=C5)OC)NC4=O
2965.5	4667.5	404.5	932	14501.5	1557.5	6006	CFN97316	Picrasidine A	COC1=CC=CC2=C1NC3=C2C(=CN=C3CCC(=O)C4=NC=CC5=C4NC6=CC=CC=C56)OC
3015	1923	512	979	17358	2904	8079	CFN96242	Akuammidine	C/C=C\1/CN2[C@H]3C[C@@H]1[C@]([C@@H]2CC4=C3NC5=CC=CC=C45)(CO)C(=O)OC
3017	6616.5	396	944.5	16754.5	3379.5	6816.5	CFN96445	Voafinidine	CC[C@]12CCC3=C(CCN(C1)C[C@@H]([C@H]2O)O)C4=CC=CC=C4N3C
2921	3584.5	462.5	812	16695.5	2675.5	7067	CFN99237	Picrasidine T	COC1=CN=C(C2=C1C3=C(N2)C(=CC=C3)O)C4CCCC5=[N+]4C=C(C6=C5NC7=C6C=CC=C7O)OC
3454	2652.5	574	1054	17779.5	3619	7713.5	CFN89217	Scandine Nb-oxide	COC(=O)[C@]12C[C@@]3(C=CC[N@+]4([C@@H]3[C@@]1(CC4)C5=CC=CC=C5NC2=O)[O-])C=C
3113	4482	548	1011	19231.5	2620	8010	CFN96650	Taberdivarine H	C/C=C\1/C[N+]2(CCC3=C4[C@@H]2C[C@@H]1[C@@H](N4C5=CC=CC=C35)C(=O)[O-])C
3293.5	5761.5	573	958.5	12203.5	3248.5	6768.5	CFN89174	Conodurine	CCC1CC2CC3(C1N(C2)CCC4=C3NC5=C4C=CC(=C5C6CC\7C(C(CC8=C6NC9=CC=CC=C89)N(C/C7=C\C)C)C(=O)OC)OC)C(=O)OC
3240.5	6404	469.5	1114.5	16066	2586	7514	CFN96730	10-Acetoxyscandine	CC(=O)OC1=CC2=C(C=C1)NC(=O)C3(C24CCN5C4C(C3)(C=CC5)C=C)C(=O)OC
3530.5	5358	519.5	1166.5	18037	2812.5	5772	CFN89178	Hecubine	CC[C@]12CCC3=C(CCN(C1)C[C@@H]4[C@H]2O4)C5=CC=CC=C5N3C
3124	3999	529.5	1962	17408.5	3457	8038	CFN89203	Echitoveniline	C[C@H]([C@@]12CCCN3[C@@H]1[C@@]4(CC3)C5=CC=CC=C5NC4=C(C2)C(=O)OC)OC(=O)C6=CC(=C(C(=C6)OC)OC)OC
2961	3549	510.5	782.5	10958	2534	4861.5	CFN96687	Rauvoyunine B	C/C=C\1/CN2[C@H]3C[C@@H]1[C@@]([C@@]45[C@@]3(NC6=C4C=CC(=C6)O)O[C@H]2C5)(COC(=O)C)C(=O)OC
2697.5	6183	478.5	1003.5	15833	2502	6828.5	CFN96747	Rauvotetraphylline A	C/C=C(/CO)\[C@@H]1C[C@H]2C3=C(C[C@@H]([C@H]1CO)N2C)C4=C(N3)C=CC(=C4)O
2735.5	3747	345.5	802.5	11950.5	1170	5174	CFN96750	Rauvotetraphylline C	C/C=C/1\[C@H]2C[C@H]3C4=C(C[C@@H](C2C=CC(=O)C)N3[C@@H]1O[C@H]5[C@@H]([C@H]([C@@H]([C@H](O5)CO)O)O)O)C6=CC=CC=C6N4
2305	2476.5	499	931.5	15395.5	1932.5	6274	CFN96751	Rauvotetraphylline B	C/C=C/1\[C@H]2C[C@H]3C4=C(C[C@@H](C2C5=CC(=CC(=N5)C)C)N3[C@@H]1O[C@H]6[C@@H]([C@H]([C@@H]([C@H](O6)CO)O)O)O)C7=CC=CC=C7N4
2794	6092.5	477.5	942	16946	3319	7372	CFN89194	Echitovenidine	CC([C@@]12CCCN3[C@@H]1[C@@]4(CC3)C5=CC=CC=C5NC4=C(C2)C(=O)OC)OC(=O)C=C(C)C
2627.5	5894	525.5	1051	15417	2862	6705.5	CFN96657	Strictosidinic acid	C=C[C@@H]1[C@@H](C(=CO[C@H]1O[C@H]2[C@@H]([C@H]([C@@H]([C@H](O2)CO)O)O)O)C(=O)O)C[C@H]3C4=C(CCN3)C5=CC=CC=C5N4
2317	1615.5	536	929.5	15547.5	2871	6171.5	CFN89459	Geissoschizine methyl ether	C/C=C\1/CN2CCC3=C([C@@H]2C[C@@H]1/C(=C/OC)/C(=O)OC)NC4=CC=CC=C34
2609.5	3788.5	502	962.5	13344	2430	5440.5	CFN80224	3alpha-dihydrocadambine	COC(=O)C1=CO[C@H]([C@H]2[C@@H]1C[C@H]3C4=C(CCN3C[C@H]2O)C5=CC=CC=C5N4)O[C@H]6[C@@H]([C@H]([C@@H]([C@H](O6)CO)O)O)O
3133.5	5580.5	491	991.5	14441.5	3072.5	6420.5	CFN99219	16-O-Methyl-14,15-didehydroisovincanol	CC[C@]12C[C@H](N3C4=CC=CC=C4C5=C3[C@H]1N(CC5)CC=C2)OC
3090.5	1334	490	987.5	20320	3430	9026	CFN98712	N-Methylsarpagine methosalt	C/C=C\1/C[N+]2([C@H]3C[C@@H]1[C@H]([C@@H]2CC4=C3N(C5=C4C=C(C=C5)O)C)CO)C
3103.5	4574.5	487.5	1095	18620.5	2112.5	6291	CFN96749	Rauvotetraphylline D	CC1C(C2CC3N1C4C2C(C5(C4)C3=NC6=CC=CC=C56)OC(=O)C)C=CC(=O)C
2733.5	5464.5	482.5	918	12613.5	3098	5589.5	CFN96148	Taberpsychine	CC=C1CN(C2CC3=C(C4CC1C2CO4)NC5=CC=CC=C35)C
2751.5	4126.5	518	1056	14319	2976	7484.5	CFN96107	Apparicine	C/C=C\1/CN2CC[C@@H]1C(=C)C3=C(C2)C4=CC=CC=C4N3
2886.5	5641	550.5	1040.5	12404.5	2582.5	6655	CFN91923	16,17-Dihydroapovincamine	CC[C@@]12CCCN3[C@@H]1C4=C(CC3)C5=CC=CC=C5N4C(C2)C(=O)OC
2255.5	5328	539	929	13238	2861.5	6001.5	CFN90940	Calycanthine	CN1CC[C@@]23[C@@H]4NC5=CC=CC=C5[C@@]2([C@@H]1NC6=CC=CC=C36)CCN4C
2838.5	4748.5	508	945	15205	3314	6533.5	CFN89526	Isomitraphylline	C[C@H]1[C@H]2CN3CC[C@@]4([C@@H]3C[C@@H]2C(=CO1)C(=O)OC)C5=CC=CC=C5NC4=O
3257.5	5999.5	519.5	979	19210	2567.5	5531	CFN89492	Uncarine A	C[C@@H]1[C@H]2CN3CC[C@@]4([C@@H]3C[C@@H]2C(=CO1)C(=O)OC)C5=CC=CC=C5NC4=O
2415	6326.5	472.5	1014	14427	2761	5697	CFN89451	Rauvovertine A	C[C@@H]1[C@H]2[C@@H]3C[C@H]4C5=C(C[C@@H](C3C(O1)O)N4[C@@H]2O)C6=CC=CC=C6N5
2541	5465.5	487	992.5	12904.5	2786	5451	CFN89450	Rauvovertine C	C[C@H]1[C@H]2C=N[C@H](C3[C@@H]2C[C@@H]4N1[C@H]3CC5=C4NC6=CC=CC=C56)OC
3022.5	5787	508.5	943	18701.5	2764.5	5237.5	CFN89449	Rauvovertine B	C[C@H]1[C@H]2COC(C3[C@@H]2C[C@@H]4N1[C@H]3CC5=C4NC6=C5C=C(C=C6)O)O
2436.5	5407	490	1019.5	16661	1909.5	4693.5	CFN00179	Alkaloid C	CN1[C@H]2C[C@@H]([C@@H]([C@@H]1C[C@H]2OC(=O)C3=CC=CC=C3)CC4=CC=CC=C4)O
2729	1811	543.5	1023	22241.5	2572.5	6260.5	CFN70394	Yohimbic acid monohydrate	C1C[C@@H]([C@@H]([C@@H]2[C@@H]1CN3CCC4=C([C@@H]3C2)NC5=CC=CC=C45)C(=O)O)O
2739.5	4097	524.5	1193.5	19830.5	3781.5	6302.5	CFN89271	Epicorynoxidine	COC1=C(C2=C(C[C@H]3C4=CC(=C(C=C4CC[N@+]3(C2)[O-])OC)OC)C=C1)OC
2817	5083	523	1116	14644	2383.5	4792.5	CFN97304	Humantenmine	CCC1=N[C@H]2C[C@@]3([C@H]4C[C@@H]1[C@@H]2CO4)C5=CC=CC=C5N(C3=O)OC
2093	1740	415.5	874	19483.5	2213.5	5817	CFN97275	Methyl demethoxycarbonylchanofruticosinate	COC(=O)[C@]12CC[C@@]34CCCN5[C@@H]3[C@@]1([C@H](C5)C(=O)C4)C6=CC=CC=C6N2
3013	2102.5	508.5	1024.5	15074	3250	6718	CFN97028	Tombozine	CC=C1CN2C3CC1C(C2CC4=C3NC5=CC=CC=C45)CO
2624.5	3491	351	861.5	16875.5	2552	5435	CFN96442	Vomicine	CN1CC[C@]23[C@@H]4[C@H]5[C@@H](CC2=O)C(=CCO[C@H]5CC(=O)N4C6=C3C=CC=C6O)C1
2313	4214.5	392.5	845	18309	2457.5	5984.5	CFN96295	Quinamine	C=CC1CN2CCC1CC2C34C(CCO3)(C5=CC=CC=C5N4)O
3159.5	5419.5	545	1035.5	20515	3252.5	6072.5	CFN96181	Pelirine	CC=C1CN(C2CC3=C(C(=O)CC1C2CO)NC4=C3C=C(C=C4)OC)C
2954.5	4973	498.5	1021	20047	2955.5	6140	CFN96176	Crassanine	CCC1CC2CC3(C1N(C2)CCC34C5=CC(=C(C=C5NC4=O)OC)OC)C(=O)OC
3111.5	1915	591	1062.5	22402.5	3558.5	6435.5	CFN96170	Spegatrine	C/C=C\1/C[N+]2([C@H]3C[C@H]1[C@H](C2CC4=C3NC5=C4C=C(C=C5)O)CO)C
2651.5	1771	517	1094.5	21975	3170.5	5772.5	CFN96130	16-Epinormacusine B	CC=C1CN2C3CC1C(C2CC4=C3NC5=CC=CC=C45)CO
2569	1548	577	1173	21182	3837.5	5926	CFN96116	Tubotaiwine	CCC1C2CCN3C1C4(CC3)C5=CC=CC=C5NC4=C2C(=O)OC
2936.5	4347	458.5	999	11275.5	2623.5	4567.5	CFN99735	(S)-10-Hydroxycamptothecin	CC[C@@]1(C2=C(COC1=O)C(=O)N3CC4=C(C3=C2)N=C5C=CC(=CC5=C4)O)O
2913	2285.5	399	978	10234	3107.5	4045	CFN99580	Liensinine	CN1CCC2=CC(=C(C=C2[C@H]1CC3=CC=C(C=C3)O)OC4=C(C=CC(=C4)C[C@@H]5C6=CC(=C(C=C6CCN5C)OC)OC)O)OC
3550.5	1680.5	468.5	933.5	12171	4203.5	4035	CFN99511	Yohimbine Hydrochloride	COC(=O)[C@H]1[C@H](CC[C@@H]2[C@@H]1C[C@H]3C4=C(CCN3C2)C5=CC=CC=C5N4)O
3479	5089	458	1143	10400	2526.5	4195	CFN99001	Gelsemine	CN1C[C@]2([C@@H]3C[C@@H]4[C@]5([C@H]2[C@H]1[C@H]3CO4)C6=CC=CC=C6NC5=O)C=C
3406.5	5504.5	503	1080.5	12235.5	3765.5	4280	CFN98155	Isocorynoxeine	CO/C=C(\[C@H]1C[C@H]2[C@]3(CCN2C[C@@H]1C=C)C4=CC=CC=C4NC3=O)/C(=O)OC
3136.5	3859.5	454	948	10735.5	3257	4815	CFN98131	Rhynchophylline	CC[C@H]1CN2CC[C@]3([C@@H]2C[C@@H]1/C(=C\OC)/C(=O)OC)C4=CC=CC=C4NC3=O
3547	5202.5	548	980.5	12209	3301	4242.5	CFN98130	Strychnine	C1CN2CC3=CCO[C@H]4CC(=O)N5[C@H]6[C@H]4[C@H]3C[C@H]2[C@@]61C7=CC=CC=C75
2756	5197.5	516.5	868	12398	3031	5065	CFN98112	Reserpine	CO[C@H]1[C@@H](C[C@@H]2CN3CCC4=C([C@H]3C[C@@H]2[C@@H]1C(=O)OC)NC5=C4C=CC(=C5)OC)OC(=O)C6=CC(=C(C(=C6)OC)OC)OC
3100	5076	414.5	1077.5	10280.5	2102.5	3757.5	CFN97249	Camptothecin	CC[C@@]1(C2=C(COC1=O)C(=O)N3CC4=CC5=CC=CC=C5N=C4C3=C2)O
2483.5	4371.5	453.5	857	12954.5	2844.5	4215	CFN93555	Ranaconitine	CCN1C[C@@]2(CC[C@@H]([C@@]34[C@@H]2C[C@@](C31)([C@]5(C[C@@H]([C@H]6C[C@@H]4[C@@]5([C@H]6OC)O)OC)O)O)OC)OC(=O)C7=CC=CC=C7NC(=O)C
2968	2385	420.5	1152.5	10485	2990.5	4180	CFN92553	Isorhyncophylline	CC[C@H]1CN2CC[C@@]3([C@@H]2C[C@@H]1/C(=C\OC)/C(=O)OC)C4=CC=CC=C4NC3=O
3124	1840.5	453	917	11163.5	3759	4412.5	CFN90886	Irinotecan hydrochloride	CCC1=C2CN3C(=CC4=C(C3=O)COC(=O)[C@@]4(CC)O)C2=NC5=C1C=C(C=C5)OC(=O)N6CCC(CC6)N7CCCCC7
2975.5	5242	491	1048.5	10284	2974	4557.5	CFN90464	Vincamine	CC[C@@]12CCCN3[C@@H]1C4=C(CC3)C5=CC=CC=C5N4[C@](C2)(C(=O)OC)O
2805	4050.5	436	1004.5	9000.5	2362.5	5030	CFN90462	Topotecan hydrochloride	CC[C@@]1(C2=C(COC1=O)C(=O)N3CC4=CC5=C(C=CC(=C5CN(C)C)O)N=C4C3=C2)O
2401.5	5398	388.5	1088	9628.5	1853.5	4535	CFN90336	7-Ethylcamptothecin	CCC1=C2CN3C(=CC4=C(C3=O)COC(=O)[C@@]4(CC)O)C2=NC5=CC=CC=C51
2732.5	3300	469.5	1053	11010.5	3531	4950	CFN90335	7-Ethyl-10-Hydroxycamptothecin	CCC1=C2CN3C(=CC4=C(C3=O)COC(=O)[C@@]4(CC)O)C2=NC5=C1C=C(C=C5)O
2819.5	1516	447	1173.5	11198.5	3455.5	4867.5	CFN90320	Cinchonine	C=C[C@H]1CN2CC[C@H]1C[C@@H]2[C@H](C3=CC=NC4=CC=CC=C34)O
2653	3984	520	904	9908	2021.5	4767.5	CFN90244	Brucine	COC1=C(C=C2C(=C1)[C@]34CCN5[C@H]3C[C@@H]6[C@@H]7[C@@H]4N2C(=O)C[C@@H]7OCC=C6C5)OC
3273	1954.5	503.5	1070.5	9986.5	3006.5	5005	CFN90195	Quinine	COC1=CC2=C(C=CN=C2C=C1)[C@H]([C@@H]3C[C@@H]4CCN3C[C@@H]4C=C)O
3149.5	1882.5	437	1053	10497.5	2792.5	4677.5	CFN90147	Yohimbine	COC(=O)[C@H]1[C@H](CC[C@@H]2[C@@H]1C[C@H]3C4=C(CCN3C2)C5=CC=CC=C5N4)O
3472	3530.5	432.5	1026	11080	2904.5	4732.5	CFN99819	Isocarapanaubine	C[C@H]1[C@@H]2CN3CC[C@@]4([C@@H]3C[C@@H]2C(=CO1)C(=O)OC)C5=CC(=C(C=C5NC4=O)OC)OC
2860.5	5600.5	604	1119.5	9424.5	3066.5	4400	CFN99736	10-Hydroxycamptothecin	CCC1(C2=C(COC1=O)C(=O)N3CC4=C(C3=C2)N=C5C=CC(=CC5=C4)O)O
3381.5	3390	424.5	1150.5	11719.5	2929	5087.5	CFN99677	Dihydroperaksine	C[C@H]1[C@@H]([C@@H]2C[C@@H]3N1[C@H]([C@@H]2CO)CC4=C3NC5=CC=CC=C45)CO
3702.5	1444	490	960.5	11551	3380.5	4882.5	CFN99655	Peraksine	CC1C2COC(C3C2CC4N1C3CC5=C4NC6=CC=CC=C56)O
2876	1261	468	1125.5	11967.5	3765.5	4535	CFN99579	Liensinine diperchlorate	CN1CCC2=CC(=C(C=C2[C@H]1CC3=CC=C(C=C3)O)OC4=C(C=CC(=C4)C[C@@H]5C6=CC(=C(C=C6CCN5C)OC)OC)O)OC
3170.5	1716	457	1119.5	11282.5	2356.5	4650	CFN99578	Liensinine perchlorate	CN1CCC2=CC(=C(C=C2[C@H]1CC3=CC=C(C=C3)O)OC4=C(C=CC(=C4)C[C@@H]5C6=CC(=C(C=C6CCN5C)OC)OC)O)OC
3133.5	3601	404	808.5	6701.5	1694.5	4587.5	CFN99473	Conophylline	CCC12CC(=C3C4(C1N(CC4)C5C(C2O)OC6=CC7=C(C=C56)C89CCN1C8C(CC(=C9N7)C(=O)OC)(C2C(C1)O2)CC)C1=CC(=C(C(=C1N3)OC)OC)O)C(=O)OC
3168.5	5573	481	1037	10409.5	3058.5	4875	CFN99425	Koumine	CN1C[C@]2([C@@H]3C[C@@H]4C5=NC6=CC=CC=C6[C@]52C[C@H]1[C@H]3CO4)C=C
3274	5796.5	532	1015.5	9662	2830.5	4722.5	CFN99400	alpha-Yohimbine	COC(=O)[C@@H]1[C@H](CC[C@H]2[C@@H]1C[C@H]3C4=C(CCN3C2)C5=CC=CC=C5N4)O
2837.5	5008.5	499	1055.5	9494.5	3050	4667.5	CFN99377	Vallesamine N-oxide	C/C=C\1/C[N+]2(CC[C@@H]1[C@](C3=C(C2)C4=CC=CC=C4N3)(CO)C(=O)OC)[O-]
3690.5	2811	539	1170.5	10977	3290	6267.5	CFN99304	10-Hydroxyscandine	COC(=O)[C@]12C[C@@]3(C=CCN4[C@@H]3[C@@]1(CC4)C5=C(C=CC(=C5)O)NC2=O)C=C
3156.5	3730.5	480.5	1036.5	8649.5	2070	4477.5	CFN99260	N1-Methoxymethyl picrinine	CC=C1CN2C3CC1C(C45C3(N(C6=CC=CC=C64)COC)OC2C5)C(=O)OC
3187	1758	405.5	1023	8438	1909.5	4587.5	CFN99240	(Z)-Akuammidine	CC=C1CN2C3CC1C(C2CC4=C3NC5=CC=CC=C45)(CO)C(=O)OC
3292.5	6843.5	466.5	1111.5	9678.5	2824	5390	CFN99223	Picrasidine S	COC1=CC=CC2=C1NC3=C2C(=CN=C3C4CCCC5=[N+]4C=C(C6=C5NC7=C6C=CC=C7OC)OC)OC
2931.5	1568.5	445	1041.5	10675	2512.5	4062.5	CFN98921	beta-Yohimbine	COC(=O)[C@H]1[C@@H](CC[C@@H]2[C@@H]1C[C@H]3C4=C(CCN3C2)C5=CC=CC=C5N4)O
2914.5	3350.5	486	1122	9694	2959.5	3895	CFN98901	Caboxine A	C[C@H]1[C@@H]2CN3CC[C@@]4([C@@H]3C[C@@H]2C(=CO1)C(=O)OC)C5=C(C=C(C=C5)OC)NC4=O
2980	2438	413.5	840.5	7925	2312	4320	CFN98853	Vindorosine	CC[C@@]12C=CCN3[C@@H]1[C@]4(CC3)[C@H]([C@]([C@@H]2OC(=O)C)(C(=O)OC)O)N(C5=CC=CC=C45)C
3302	1471.5	499	1181	10527.5	2748.5	4202.5	CFN98852	Lochnerine	C/C=C\1/CN2[C@H]3C[C@@H]1[C@H]([C@@H]2CC4=C3NC5=C4C=C(C=C5)OC)CO
2831.5	5394.5	421	956.5	9267.5	1778.5	4570	CFN98799	Vandrikidine	C[C@H]([C@]12CC(=C3[C@@]4([C@H]1N(CC4)CC=C2)C5=C(N3)C=C(C=C5)OC)C(=O)OC)O
2417	1559	505.5	952.5	9358.5	2306	4890	CFN98762	Isorauhimbine	COC(=O)[C@@H]1[C@H](CC[C@H]2[C@@H]1C[C@@H]3C4=C(CCN3C2)C5=CC=CC=C5N4)O
2661	3109	436	959	9297	2231.5	4827.5	CFN98760	Aricine	C[C@H]1[C@@H]2CN3CCC4=C([C@@H]3C[C@@H]2C(=CO1)C(=O)OC)NC5=C4C=C(C=C5)OC
2664.5	4376	576.5	1247	9950.5	3519.5	4660	CFN98759	Sarpagine	C/C=C\1/CN2[C@H]3C[C@@H]1[C@H]([C@@H]2CC4=C3NC5=C4C=C(C=C5)O)CO
2880.5	5397.5	455	930.5	6644.5	2819	4622.5	CFN98700	Picrinine	CC=C1CN2C3CC1C(C45C3(NC6=CC=CC=C64)OC2C5)C(=O)OC
2678.5	4792.5	496.5	1029	6965.5	2562.5	4737.5	CFN98684	10-Hydroxydihydroperaksine	CC1C(C2CC3N1C(C2CO)CC4=C3NC5=C4C=C(C=C5)O)CO
2734.5	1408	391.5	969.5	7644	1923.5	4725	CFN98673	Perakine	C[C@H]1[C@@H](C2C[C@@H]3N1[C@@H]4C2[C@H]([C@@]5(C4)C3=NC6=CC=CC=C56)OC(=O)C)C=O
2871.5	3773.5	485.5	1029	10619	3119	5127.5	CFN98622	Gelsevirine	CN1CC2([C@@H]3C[C@H]4[C@]5([C@H]2[C@H]1C3CO4)C6=CC=CC=C6N(C5=O)OC)C=C
2865.5	3382.5	478	1117.5	10445	2938.5	3787.5	CFN98589	Vincristine	CC[C@@]1(C[C@@H]2C[C@@](C3=C(CCN(C2)C1)C4=CC=CC=C4N3)(C5=C(C=C6C(=C5)[C@]78CCN9[C@H]7[C@@](C=CC9)([C@H]([C@@]([C@@H]8N6C=O)(C(=O)OC)O)OC(=O)C)CC)OC)C(=O)OC)O
2820	4783	499.5	1011	7966.5	2661	4342.5	CFN98542	Syrosingopine	CCOC(=O)OC1=C(C=C(C=C1OC)C(=O)O[C@@H]2C[C@@H]3CN4CCC5=C([C@H]4C[C@@H]3[C@@H]([C@H]2OC)C(=O)OC)NC6=C5C=CC(=C6)OC)OC
2542	5194.5	419	1134.5	9338	4838.5	3710	CFN98499	Serpentinine	C/C=C\1/CN2CCC3=C(C2CC1C(CC4=C[N+]5=C(CC6C(C5)C(OC=C6C(=O)OC)C)C7=C4C8=CC=CC=C8N7)C(=O)OC)NC9=CC=CC=C39
2640	1977	511.5	942	10674.5	3014.5	4447.5	CFN98338	Ervamycine	CC[C@]12CC(=C3[C@@]4([C@H]1N(CC4)CC=C2)C5=C(N3)C=C(C=C5)OC)C(=O)OC
2606	1869.5	457	980	10911.5	2960	3807.5	CFN98283	Mayumbine	C[C@@H]1[C@H]2CN3CCC4=C([C@@H]3C[C@@H]2C(=CO1)C(=O)OC)NC5=CC=CC=C45
2804	5621.5	450	1102.5	8712.5	2165.5	4605	CFN98238	Vincosamide	C=C[C@@H]1[C@@H]2C[C@@H]3C4=C(CCN3C(=O)C2=CO[C@H]1O[C@H]5[C@@H]([C@H]([C@@H]([C@H](O5)CO)O)O)O)C6=CC=CC=C6N4
2786.5	5859.5	515	1172.5	7998.5	2781	4670	CFN98237	Strictosamide	C=C[C@@H]1[C@@H]2C[C@H]3C4=C(CCN3C(=O)C2=CO[C@H]1O[C@H]5[C@@H]([C@H]([C@@H]([C@H](O5)CO)O)O)O)C6=CC=CC=C6N4
3087	5800.5	507.5	1110.5	7568.5	2659.5	4732.5	CFN98205	11-Hydroxytabersonine	CC[C@]12CC(=C3[C@@]4([C@H]1N(CC4)CC=C2)C5=C(N3)C=C(C=C5)O)C(=O)OC
4075.5	1905.5	414	1232	5299	2143	5350	CFN98132	Isorhynchophyllic acid	CC[C@H]1CN2CC[C@@]3([C@@H]2C[C@@H]1/C(=C\OC)/C(=O)O)C4=CC=CC=C4NC3=O
2628.5	5706	498	1140	8335	2921.5	5097.5	CFN98013	Picralinal	C/C=C\1/CN2[C@H]3C[C@@H]1[C@@]([C@@]45[C@@]3(NC6=CC=CC=C64)O[C@H]2C5)(C=O)C(=O)OC
4342	1346	487.5	1443	7048	1425	5062.5	CFN97998	11-Hydroxyhumantenine	C/C=C/1\CN(C2CC3(C4CC1C2CO4)C5=C(C=C(C=C5)O)N(C3=O)OC)C
2686.5	5027	527	842.5	10421.5	3717	4502.5	CFN97989	N-Methoxyanhydrovobasinediol	C/C=C/1\CN([C@H]2CC3=C([C@@H]4C[C@H]1C2CO4)N(C5=CC=CC=C35)OC)C
3552	1415	372	969	6423	1707	4620	CFN97983	Humantenirine	C/C=C/1\CN[C@H]2C[C@@]3([C@@H]4C[C@H]1[C@@H]2CO4)C5=C(C=C(C=C5)OC)N(C3=O)OC
2845	5881	430	952	7279	2697	4722.5	CFN97966	Rauvoyunine C	C/C=C\1/CN2[C@H]3C[C@H]1C([C@@]45[C@@]3(NC6=C4C=CC(=C6)OC)O[C@H]2C5)(COC(=O)C7=CC(=C(C(=C7)OC)OC)OC)C(=O)OC
2962.5	5427	577	994	7333	2581	5015	CFN97944	11-Hydroxyrankinidine	C/C=C/1\CNC2CC3(C4CC1C2CO4)C5=C(C=C(C=C5)O)N(C3=O)OC
2789	1979.5	499.5	896.5	9381	2015.5	5015	CFN97942	Pseudoakuammigine	C/C=C/1\CN2CCC34C5=CC=CC=C5N(C36C2CC1C4(CO6)C(=O)OC)C
2648.5	3585.5	512.5	1150.5	10484.5	2905.5	4950	CFN97941	Norfluorocurarine	C/C=C\1/CN2CC[C@@]34[C@@H]2C[C@@H]1C(=C3NC5=CC=CC=C45)C=O
2480	5320.5	488.5	1028	9782	2679.5	4950	CFN97937	Koumine N-oxide	C[N+]1(CC2(C3CC4C5=NC6=CC=CC=C6C52CC1C3CO4)C=C)[O-]
2574	6529	531.5	1090	8938.5	2801.5	5185	CFN97910	Alstoyunine E	C/C=C1/C[N+]2([O-])[C@H]3CC1C1C(OC(C)=O)[C@@]4(C[C@@H]12)C3=Nc1ccccc14
3344	5820.5	578.5	1025	9192.5	2631.5	4872.5	CFN97900	Akuammiline	C/C=C\1/CN2CC[C@@]34C5=CC=CC=C5N=C3[C@@H]2C[C@H]1C4(COC(=O)C)C(=O)OC
2880	4145	495.5	1152	9123.5	2799	4707.5	CFN97888	Picraline	CC=C1CN2C3CC1C(C45C3(NC6=CC=CC=C64)OC2C5)(COC(=O)C)C(=O)OC
3095	4296	553.5	1402	9848	2605.5	4965	CFN97887	11-Hydroxygelsenicine	CCC1=NC2CC3(C4CC1C2CO4)C5=C(C=C(C=C5)O)N(C3=O)OC
2594	3792.5	463	970.5	9014	2870.5	4585	CFN97884	Vellosimine	C/C=C\1/CN2[C@H]3C[C@@H]1[C@H]([C@@H]2CC4=C3NC5=CC=CC=C45)C=O
2875.5	4330	520.5	1089	8991.5	2233.5	4580	CFN97880	Humantenidine	CCC1=N[C@H]2C[C@@]3(C(=O)N(OC)c4ccccc43)[C@@H]3OC[C@H]2[C@H]1[C@@H]3O
2466.5	4017.5	529.5	908	8672	2461.5	4895	CFN97762	Raucaffricine	C/C=C/1\[C@@H]2C[C@H]3C4=NC5=CC=CC=C5[C@]46C[C@@H](C2C6OC(=O)C)N3[C@@H]1O[C@H]7[C@@H]([C@H]([C@@H]([C@H](O7)CO)O)O)O
2637	1704.5	508	1053.5	8844	2611	4457.5	CFN97757	Vinorine	CC=C1CN2C3CC1C4C2CC5(C4OC(=O)C)C3=NC6=CC=CC=C56
2529.5	5387	496	942.5	8876.5	2768.5	5287.5	CFN97721	Serpentinic acid	C[C@H]1[C@H]2C[N+]3=C(C[C@@H]2C(=CO1)C(=O)O)C4=C(C=C3)C5=CC=CC=C5N4
2062	1769	373.5	1004.5	8158.5	2141.5	4807.5	CFN97710	Akuammigine	C[C@H]1[C@@H]2CN3CCC4=C([C@H]3C[C@@H]2C(=CO1)C(=O)OC)NC5=CC=CC=C45
2509.5	2307	554	1144	11094	2518.5	4660	CFN97697	Lochnericine	CC[C@]12CC(=C3[C@@]4([C@H]1N(CC4)C[C@H]5[C@@H]2O5)C6=CC=CC=C6N3)C(=O)OC
2376.5	5483	463	1194.5	9436.5	2344	5107.5	CFN97607	3-Hydroxysarpagine	CC=C1CN2C3CC4=C(C2(CC1C3CO)O)NC5=C4C=C(C=C5)O
1952.5	1828.5	286.5	720	3353.5	755	4492.5	CFN97570	Scholaricine	C[C@@H]([C@@H]1CN2CC[C@@]34[C@@H]2C[C@@H]1C(=C3NC5=C4C=CC=C5O)C(=O)OC)O
2481.5	5095	576	1291.5	10016	2926	4332.5	CFN97509	Leuconolam	CCC12CCCN3C1(C(=CC3=O)C4=CC=CC=C4NC(=O)CC2)O
2051.5	1505	487	1324	11417.5	2550.5	4752.5	CFN97434	5-Methoxystrictamine	C/C=C\1/CN2[C@H]3CC1C([C@]4(C3=NC5=CC=CC=C54)C[C@@H]2OC)C(=O)OC
2964.5	4948.5	579.5	1246.5	10470	3373	4917.5	CFN97305	Humantenine	C/C=C/1\CN([C@H]2C[C@@]3([C@H]4C[C@@H]1[C@@H]2CO4)C5=CC=CC=C5N(C3=O)OC)C
3013	4619	461	842.5	10521	2006.5	6698	Prestw-1190	Olmesartan	CCCC1=NC(=C(N1CC2=CC=C(C=C2)C3=CC=CC=C3C4=NNN=N4)C(=O)O)C(C)(C)O
3720	2659.5	500	1020	12782	3396.5	7028	Prestw-1736	Irbesartan	CCCCC1=NC2(CCCC2)C(=O)N1CC3=CC=C(C=C3)C4=CC=CC=C4C5=NNN=N5
3092	2808.5	485.5	832	12326.5	2626	6755.5	Prestw-1707	Doxapram_hydrochloride	CCN1CC(C(C1=O)(C2=CC=CC=C2)C3=CC=CC=C3)CCN4CCOCC4
3605	960.5	506.5	794.5	10465	2838	5538	Prestw-1722	Azatadine_maleate	CN1CCC(=C2C3=C(C=CC=N3)CCC4=CC=CC=C24)CC1
3562.5	48882.5	531	12457	16631.5	2495	6308.5	Prestw-1421	Formoterol_fumarate	C[C@@H](CC1=CC=C(C=C1)OC)NC[C@H](C2=CC(=C(C=C2)O)NC=O)O
3400	18932.5	491.5	1179	13759.5	2635	6719	Prestw-1308	Phentermine_hydrochloride	CC(C)(CC1=CC=CC=C1)N
3313	2141.5	506	1153	17469	2696.5	5592	Prestw-1199	Tripelennamine_hydrochloride	CN(C)CCN(CC1=CC=CC=C1)C2=CC=CC=N2
3360.5	12377	491	1247.5	15082.5	2758.5	9458	Prestw-1749	Silodosin	C[C@H](CC1=CC2=C(C(=C1)C(=O)N)N(CC2)CCCO)NCCOC3=CC=CC=C3OCC(F)(F)F
2880	4026.5	430	958.5	11472.5	1429	2851	Prestw-1701	Clopidogrel	COC(=O)[C@H](C1=CC=CC=C1Cl)N2CCC3=C(C2)C=CS3
3284	6417.5	527.5	1010.5	12248	2108.5	6029	Prestw-1898	Isaxonine	CC(C)NC1=NC=CC=N1
3003.5	4217.5	514	940	14070	3198	5354	Prestw-1721	Avobenzone	CC(C)(C)C1=CC=C(C=C1)C(=O)CC(=O)C2=CC=C(C=C2)OC
2997	2339.5	498.5	1130	13758.5	2282.5	5707	Prestw-1346	Sumatriptan_succinate	CNS(=O)(=O)CC1=CC2=C(C=C1)NC=C2CCN(C)C
3403	1050.5	489	1169.5	14639	3584	4737	Prestw-751	Terazosin_hydrochloride	COC1=C(C=C2C(=C1)C(=NC(=N2)N3CCN(CC3)C(=O)C4CCCO4)N)OC
2808.5	5949	582	912	13621	3144.5	5676	Prestw-1894	Beclamide	C1=CC=C(C=C1)CNC(=O)CCCl
2808	3725	492.5	1068	9516	2306.5	5473	Prestw-2007	Propanidid	CCCOC(=O)CC1=CC(=C(C=C1)OCC(=O)N(CC)CC)OC
2525	2294.5	464.5	1017.5	12201	1926	15533.5	Prestw-1043	Penbutolol_sulfate	CC(C)(C)NC[C@@H](COC1=CC=CC=C1C2CCCC2)O
2772	8731.5	508	945.5	12188.5	3109.5	6803	Prestw-1516	Levalbuterol_hydrochloride	CC(C)(C)NC[C@@H](C1=CC(=C(C=C1)O)CO)O
2538.5	6976	492	927	13505	2958.5	5282	Prestw-1102	Fexofenadine_hydrochloride	CC(C)(C1=CC=C(C=C1)C(CCCN2CCC(CC2)C(C3=CC=CC=C3)(C4=CC=CC=C4)O)O)C(=O)O
3174	2356	494.5	1153.5	16251.5	2609.5	11138	Prestw-1262	Carvedilol	COC1=CC=CC=C1OCCNCC(COC2=CC=CC3=C2C4=CC=CC=C4N3)O
2843.5	4470.5	587	988	13200	3408	5641.5	Prestw-1258	Candesartan	CCOC1=NC2=CC=CC(=C2N1CC3=CC=C(C=C3)C4=CC=CC=C4C5=NNN=N5)C(=O)O
3031	5180	472.5	966.5	12174	2357.5	5344.5	Prestw-1244	Bosentan	CC(C)(C)C1=CC=C(C=C1)S(=O)(=O)NC2=C(C(=NC(=N2)C3=NC=CC=N3)OCCO)OC4=CC=CC=C4OC
2919.5	6139.5	499	921	13434.5	2312	5226	Prestw-1761	Rizatriptan_benzoate	CN(C)CCC1=CNC2=C1C=C(C=C2)CN3C=NC=N3
3399	6229.5	463	911	10531	1791	5113.5	Prestw-1189	Montelukast	CC(C)(C1=CC=CC=C1CC[C@H](C2=CC=CC(=C2)/C=C/C3=NC4=C(C=CC(=C4)Cl)C=C3)SCC5(CC5)CC(=O)O)O
3452	1624	438	550.5	10991.5	587	2622.5	Prestw-1472	Hexachlorophene	C1=C(C(=C(C(=C1Cl)Cl)CC2=C(C(=CC(=C2Cl)Cl)Cl)O)O)Cl
3773.5	1968.5	511.5	737	14352.5	2553.5	12611.5	Prestw-90	Pindolol	CC(C)NCC(COC1=CC=CC2=C1C=CN2)O
4096.5	283917.5	475.5	886	73759.5	2415	5846.5	Prestw-248	Clonidine_hydrochloride	C1CN=C(N1)NC2=C(C=CC=C2Cl)Cl
4025.5	2281	434.5	878	10144.5	4018	3818	Prestw-888	Promethazine_hydrochloride	CC(CN1C2=CC=CC=C2SC3=CC=CC=C31)N(C)C
3918	1186.5	469.5	823	13818.5	3270	7452	Prestw-340	Domperidone	C1CN(CCC1N2C3=C(C=C(C=C3)Cl)NC2=O)CCCN4C5=CC=CC=C5NC4=O
3631	3085.5	446.5	922	12027.5	2754	10524	Prestw-250	Alprenolol_hydrochloride	CC(C)NCC(COC1=CC=CC=C1CC=C)O
4207.5	3869	489	1031.5	11909.5	2715.5	6564	Prestw-1137	Esmolol_hydrochloride	CC(C)NCC(COC1=CC=C(C=C1)CCC(=O)OC)O
4099	1860.5	500.5	982.5	12977	2328	6120	Prestw-801	Carbinoxamine_maleate_salt	CN(C)CCOC(C1=CC=C(C=C1)Cl)C2=CC=CC=N2
3541	1173.5	387.5	953.5	12091	2231.5	4165	Prestw-5	Atracurium_besylate	C[N+]1(CCC2=CC(=C(C=C2C1CC3=CC(=C(C=C3)OC)OC)OC)OC)CCC(=O)OCCCCCOC(=O)CC[N+]4(CCC5=CC(=C(C=C5C4CC6=CC(=C(C=C6)OC)OC)OC)OC)C
3881.5	2281.5	446.5	1029	12281	2913.5	6164	Prestw-85	Baclofen	C1=CC(=CC=C1C(CC(=O)O)CN)Cl
4261	2551.5	427	940	13563	3172	5662.5	Prestw-966	Sotalol_hydrochloride	CC(C)NCC(C1=CC=C(C=C1)NS(=O)(=O)C)O
4295.5	2055	498.5	884.5	14506.5	2130.5	5593.5	Prestw-807	Chloropyramine_hydrochloride	CN(C)CCN(CC1=CC=C(C=C1)Cl)C2=CC=CC=N2
4121.5	4890	477	812	12611.5	2408	6463	Prestw-88	Amidopyrine	CC1=C(C(=O)N(N1C)C2=CC=CC=C2)N(C)C
2493	4976	497.5	917.5	10941	2654	5787	Prestw-332	Practolol	CC(C)NCC(COC1=CC=C(C=C1)NC(=O)C)O
3702	1655	431	602	9470.5	1570	3890.5	Prestw-1317	Pranlukast	C1=CC=C(C=C1)CCCCOC2=CC=C(C=C2)C(=O)NC3=CC=CC4=C3OC(=CC4=O)C5=NNN=N5
3379	3066.5	481.5	954	10108.5	2051	3720	Prestw-981	Nitrocaramiphen_hydrochloride	CCN(CC)CCOC(=O)C1(CCCC1)C2=CC=C(C=C2)[N+](=O)[O-]
3400	2997.5	464	1028	12980	3152	5609.5	Prestw-1299	Lapatinib	CS(=O)(=O)CCNCC1=CC=C(O1)C2=CC3=C(C=C2)N=CN=C3NC4=CC(=C(C=C4)OCC5=CC(=CC=C5)F)Cl
2750	3194	402	947	11325.5	2615.5	5401.5	Prestw-733	Metoprolol-(+)-tartrate_salt	[2H]C([2H])([2H])C([2H])(C([2H])([2H])[2H])NCC(COC1=CC=C(C=C1)CCOC)O
2986	3753.5	458.5	830	8827.5	2537.5	5002.5	Prestw-174	Alverine_citrate_salt	CCN(CCCC1=CC=CC=C1)CCCC2=CC=CC=C2
2652.5	3242	451	934	12395.5	2064	7436	Prestw-1057	Oxprenolol_hydrochloride	CC(C)NCC(COC1=CC=CC=C1OCC=C)O
2767	5667.5	451.5	909.5	11875.5	2572	4766.5	Prestw-338	N6-methyladenosine	CNC1=C2C(=NC=N1)N(C=N2)[C@H]3[C@@H]([C@@H]([C@H](O3)CO)O)O
2740	5165.5	438.5	902	11555	2442	5566	Prestw-818	Nadolol	CC(C)(C)NCC(COC1=CC=CC2=C1C[C@@H]([C@@H](C2)O)O)O
3374	4637	464	897.5	9881	2243.5	4554.5	Prestw-749	Isoetharine_mesylate_salt	CCC(C(C1=CC(=C(C=C1)O)O)O)NC(C)C
106281	2018.5	438	806	11981	1935	4537.5	Prestw-430	Cisapride	CO[C@H]1CN(CC[C@H]1NC(=O)C2=CC(=C(C=C2OC)N)Cl)CCCOC3=CC=C(C=C3)F
3723	2285	537.5	952	14050.5	2475.5	5833.5	Prestw-510	Cyclizine_hydrochloride	CN1CCN(CC1)C(C2=CC=CC=C2)C3=CC=CC=C3
2782	2026	430	687	11974	2646	4843	Prestw-262	Triprolidine_hydrochloride	CC1=CC=C(C=C1)/C(=C\CN2CCCC2)/C3=CC=CC=N3
3198.5	2083	505	916	12723	2620.5	6165	Prestw-905	Urapidil_hydrochloride	CN1C(=CC(=O)N(C1=O)C)NCCCN2CCN(CC2)C3=CC=CC=C3OC
3561.5	5522	483	1029	12180	2726	4693.5	Prestw-26	Cimetidine	CC1=C(N=CN1)CSCCNC(=NC)NC#N
3193.5	2839.5	486	1025	11978.5	3006	6656	Prestw-27	Doxylamine_succinate	CC(C1=CC=CC=C1)(C2=CC=CC=N2)OCCN(C)C
2649.5	1769	363	871.5	12778	2675	5668	Prestw-342	Methapyrilene_hydrochloride	CN(C)CCN(CC1=CC=CS1)C2=CC=CC=N2
2981.5	1718	310.5	852.5	5989	2174.5	3649.5	Prestw-103	Cyproheptadine_hydrochloride	CN1CCC(=C2C3=CC=CC=C3C=CC4=CC=CC=C42)CC1
2654	3861	372	835.5	10750.5	1988	4234	Prestw-503	Cetirizine_dihydrochloride	C1CN(CCN1CCOCC(=O)O)C(C2=CC=CC=C2)C3=CC=C(C=C3)Cl
3159	5557.5	444.5	800	10996	4635.5	4152	Prestw-1063	Naftifine_hydrochloride	CN(C/C=C/C1=CC=CC=C1)CC2=CC=CC3=CC=CC=C32
2894	4787	354.5	887.5	10629.5	2161	4044.5	Prestw-104	Famotidine	C1=C(N=C(S1)N=C(N)N)CSCC/C(=N/S(=O)(=O)N)/N
3075	2056.5	418	889.5	11369	2437	4526	Prestw-265	Dimenhydrinate	CN(C)CCOC(C1=CC=CC=C1)C2=CC=CC=C2
3066.5	2647.5	443	846	12208	2290.5	4754	Prestw-345	Clenbuterol_hydrochloride	CC(C)(C)NCC(C1=CC(=C(C(=C1)Cl)N)Cl)O
3067	15566	504	635	11331	2306	4697.5	Prestw-505	Metaproterenol_sulfate	CC(C)NCC(C1=CC(=CC(=C1)O)O)O
2278	1106.5	366.5	600.5	6851	1228	2125	Prestw-1600	Aprepitant	C[C@H](C1=CC(=CC(=C1)C(F)(F)F)C(F)(F)F)O[C@@H]2[C@@H](N(CCO2)CC3=NNC(=O)N3)C4=CC=C(C=C4)F
2586.5	1917.5	347.5	805	4547	1159	7473	Prestw-998	Zuclopenthixol_dihydrochloride	C1CN(CCN1CC/C=C\2/C3=CC=CC=C3SC4=C2C=C(C=C4)Cl)CCO
23030	1251.5	497	731.5	11225.5	2424.5	5348.5	Prestw-209	Metoclopramide_monohydrochloride	CCN(CC)CCNC(=O)C1=CC(=C(C=C1OC)N)Cl
3245.5	1199.5	533	970	13984.5	2484	5129.5	Prestw-289	Pyrilamine_maleate	CN(C)CCN(CC1=CC=C(C=C1)OC)C2=CC=CC=N2
2764.5	3092.5	450.5	968	12828	2545.5	5100.5	Prestw-1132	Celiprolol_hydrochloride	CCN(CC)C(=O)NC1=CC(=C(C=C1)OCC(CNC(C)(C)C)O)C(=O)C
2881.5	4585.5	414	914	11527.5	2215	4689.5	Prestw-191	Midodrine_hydrochloride	COC1=CC(=C(C=C1)OC)C(CNC(=O)CN)O
2680	1305	387	658.5	10959.5	2364.5	13834	Prestw-1770	Perospirone_hydrochloride	C1CC[C@H]2[C@@H](C1)C(=O)N(C2=O)CCCCN3CCN(CC3)C4=NSC5=CC=CC=C54
2740.5	1860	339.5	833	10702.5	2376	11536	Prestw-1231	Asenapine_maleate	CN1C[C@H]2[C@H](C1)C3=C(C=CC(=C3)Cl)OC4=CC=CC=C24
2967.5	3924	415.5	780.5	10566.5	2401.5	4365	Prestw-1075	(R)_Propranolol_hydrochloride	CC(C)NC[C@H](COC1=CC=CC2=CC=CC=C21)O
2728.5	3995.5	447.5	896.5	11087	2326	5016	Prestw-117	Chlorpheniramine_maleate	CN(C)CCC(C1=CC=C(C=C1)Cl)C2=CC=CC=N2
2721.5	2327	492	891	10640.5	2382.5	4970	Prestw-277	Labetalol_hydrochloride	CC(CCC1=CC=CC=C1)NCC(C2=CC(=C(C=C2)O)C(=O)N)O
2945.5	6445.5	441.5	770.5	9561.5	2331	4812	Prestw-198	Salbutamol	CC(C)(C)NCC(C1=CC(=C(C=C1)O)CO)O
3042	4602.5	442	739	12931	2328	5836.5	Prestw-290	Sulfinpyrazone	C1=CC=C(C=C1)N2C(=O)C(C(=O)N2C3=CC=CC=C3)CCS(=O)C4=CC=CC=C4
2545	1655	342	820.5	9785	1777.5	3570	Prestw-47	Ticlopidine_hydrochloride	C1CN(CC2=C1SC=C2)CC3=CC=CC=C3Cl
1850.5	1792	332.5	844	6827	858	1229.5	Prestw-287	Oxybutynin_chloride	CCN(CC)CC#CCOC(=O)C(C1CCCCC1)(C2=CC=CC=C2)O
2776.5	1521	455	1033	11531.5	2538.5	7040	Prestw-59	Pheniramine_maleate	CN(C)CCC(C1=CC=CC=C1)C2=CC=CC=N2
3196	3426.5	481	989	12582.5	2772.5	5486.5	Prestw-201	Ranitidine_hydrochloride	CN/C(=C\[N+](=O)[O-])/NCCSCC1=CC=C(O1)CN(C)C
3525	4642.5	418	970	10939.5	2195.5	5322.5	Prestw-361	Bambuterol_hydrochloride	CC(C)(C)NCC(C1=CC(=CC(=C1)OC(=O)N(C)C)OC(=O)N(C)C)O
3860.5	3850.5	459.5	915.5	11553.5	1786	9980	Prestw-1081	(S)-(-)-Propranolol_hydrochloride	CC(C)NC[C@@H](COC1=CC=CC2=CC=CC=C21)O
3389.5	5144	461	874.5	10792.5	2478	5314	Prestw-1471	Amfepramone_hydrochloride	CCN(CC)C(C)C(=O)C1=CC=CC=C1
2798.5	4511	488.5	775.5	9422	2288.5	4735	Prestw-282	Fenoterol_hydrobromide	CC(CC1=CC=C(C=C1)O)NCC(C2=CC(=CC(=C2)O)O)O
2720.5	2049.5	465	894.5	8449.5	1954	5924.5	Prestw-842	Trimeprazine_tartrate	CC(CN1C2=CC=CC=C2SC3=CC=CC=C31)CN(C)C
3002	4528.5	489	808.5	9658	1883	4165.5	Prestw-1364	Zafirlukast	CC1=CC=CC=C1S(=O)(=O)NC(=O)C2=CC(=C(C=C2)CC3=CN(C4=C3C=C(C=C4)NC(=O)OC5CCCC5)C)OC
2888.5	5718	473	845	10056	2533.5	5211.5	Prestw-446	Carteolol_hydrochloride	CC(C)(C)NCC(COC1=CC=CC2=C1CCC(=O)N2)O
2853.5	1505.5	465.5	760.5	11112.5	2533.5	5211	Prestw-371	Ketotifen_fumarate	CN1CCC(=C2C3=C(C(=O)CC4=CC=CC=C42)SC=C3)CC1
2187	2890.5	437.5	1062	6886	1331.5	3657	Prestw-138	Terfenadine	CC(C)(C)C1=CC=C(C=C1)C(CCCN2CCC(CC2)C(C3=CC=CC=C3)(C4=CC=CC=C4)O)O
5291	5692	476.5	457963.5	11946	2214	4145	Prestw-458	Melatonin	CC(=O)NCCC1=CNC2=C1C=C(C=C2)OC
2977.5	2946	538	992	13026	2518.5	5951.5	Prestw-69	Acebutolol_hydrochloride	CCCC(=O)NC1=CC(=C(C=C1)OCC(CNC(C)C)O)C(=O)C
2437	1870.5	274	455	5260	714.5	1986.5	Prestw-1161	Stanozolol	C[C@]12CC[C@H]3[C@H]([C@@H]1CC[C@]2(C)O)CC[C@@H]4[C@@]3(CC5=C(C4)NN=C5)C
2707.5	4966.5	426	958	11283	2144	4965	Prestw-2062	Cresopirine	CC1=C(C(=CC=C1)C(=O)O)OC(=O)C
2447.5	1673.5	429.5	849	11918.5	2257.5	4498	Prestw-455	Mebhydroline_1,5-naphtalenedisulfonate	CN1CCC2=C(C1)C3=CC=CC=C3N2CC4=CC=CC=C4
2918.5	5405	456.5	750.5	11649	1909	4772	Prestw-2064	Rufinamide	C1=CC(=C(C(=C1)F)CN2C=C(N=N2)C(=O)N)F
2494.5	2112.5	395	848.5	10524.5	1555.5	6837.5	Prestw-136	Astemizole	COC1=CC=C(C=C1)CCN2CCC(CC2)NC3=NC4=CC=CC=C4N3CC5=CC=C(C=C5)F
3084.5	5412	456.5	807	11105.5	1870.5	4509.5	Prestw-953	(S,-)_Atenolol	CC(C)NC[C@@H](COC1=CC=C(C=C1)CC(=O)N)O
2867.5	172406.5	513	848	495037	2269.5	5408	Prestw-1016	Moxonidine	CC1=NC(=C(C(=N1)Cl)NC2=NCCN2)OC
2837.5	2047.5	463.5	869.5	11959	1960	4470.5	Prestw-457	Meclozine_dihydrochloride	CC1=CC(=CC=C1)CN2CCN(CC2)C(C3=CC=CC=C3)C4=CC=C(C=C4)Cl
12908.5	98233.5	415	736	10405.5	2001.5	8877.5	Prestw-150	Dihydroergotamine_tartrate	C[C@@]1(C(=O)N2[C@H](C(=O)N3CCC[C@H]3[C@@]2(O1)O)CC4=CC=CC=C4)NC(=O)[C@@H]5C[C@H]6[C@@H](CC7=CNC8=CC=CC6=C78)N(C5)C
3875	1548	465.5	1147.5	12511.5	2441	5244.5	Prestw-707	Diphenylpyraline_hydrochloride	CN1CCC(CC1)OC(C2=CC=CC=C2)C3=CC=CC=C3
3649	1201	469	1296	13109	3168.5	6325.5	Prestw-947	Prazosin_hydrochloride	COC1=C(C=C2C(=C1)C(=NC(=N2)N3CCN(CC3)C(=O)C4=CC=CO4)N)OC
3647	2034.5	478.5	1076.5	11642	2320.5	7043.5	Prestw-948	Timolol_maleate_salt	CC(C)(C)NC[C@@H](COC1=NSN=C1N2CCOCC2)O
3455.5	1641.5	441.5	1928.5	10064	2000	4850.5	Prestw-1506	Mizolastine	CN(C1CCN(CC1)C2=NC3=CC=CC=C3N2CC4=CC=C(C=C4)F)C5=NC=CC(=O)N5
3796.5	4293.5	429.5	1076	12826	2015.5	5973	Prestw-861	Gabapentin	C1CCC(CC1)(CC(=O)O)CN
3726	4913	437.5	881.5	13356	2344.5	6506.5	Prestw-382	Betaxolol_hydrochloride	CC(C)NCC(COC1=CC=C(C=C1)CCOCC2CC2)O
4764	2124.5	361.5	661	7670.5	1512	7595	Prestw-64	Chlorpromazine_hydrochloride	CN(C)CCCN1C2=CC=CC=C2SC3=C1C=C(C=C3)Cl
2901.5	1809	424.5	910.5	12755	2800	5934.5	Prestw-65	Diphenhydramine_hydrochloride	CN(C)CCOC(C1=CC=CC=C1)C2=CC=CC=C2
2916	1890	393.5	937	11995.5	2983.5	7164.5	Prestw-945	Salmeterol	C1=CC=C(C=C1)CCCCOCCCCCCNCC(C2=CC(=C(C=C2)O)CO)O
2846	1596	332	729.5	6586	885.5	3226	Prestw-306	Clemastine_fumarate	C[C@@](C1=CC=CC=C1)(C2=CC=C(C=C2)Cl)OCC[C@H]3CCCN3C
3660.5	1904.5	447.5	1066.5	10654	1990	4605.5	Prestw-706	Chlorcyclizine_hydrochloride	CN1CCN(CC1)C(C2=CC=CC=C2)C3=CC=C(C=C3)Cl
2967	5162.5	482.5	714.5	12604.5	2718	7137.5	Prestw-240	Proglumide	CCCN(CCC)C(=O)C(CCC(=O)O)NC(=O)C1=CC=CC=C1
3054.5	2502	410.5	1119	12838.5	2782	6641.5	Prestw-1040	Pyrvinium_pamoate	CC1=CC(=C(N1C2=CC=CC=C2)C)/C=C/C3=[N+](C4=C(C=C(C=C4)N(C)C)C=C3)C
3221	2560.5	426.5	963	12961.5	2538.5	7530.5	Prestw-391	Terbutaline_hemisulfate	CC(C)(C)NCC(C1=CC(=CC(=C1)O)O)O
2844.5	4959.5	412.5	827	13421	2662	5852	Prestw-536	(R,+)_Atenolol	CC(C)NC[C@H](COC1=CC=C(C=C1)CC(=O)N)O
3440.5	2069	477.5	854.5	12831	2553.5	7468	Prestw-475	Brompheniramine_maleate	CN(C)CCC(C1=CC=C(C=C1)Br)C2=CC=CC=N2
3276	4079	497.5	1096.5	14067	2584	5465	Prestw-1735	Valsartan	CCCCC(=O)N(CC1=CC=C(C=C1)C2=CC=CC=C2C3=NNN=N3)[C@@H](C(C)C)C(=O)O
3239	146395	455	1079.5	15217	3418.5	7208.5	Prestw-1144	Mirtazapine	CN1CCN2C(C1)C3=CC=CC=C3CC4=C2N=CC=C4
3387	2107	527	872	13953	2754.5	11856.5	Prestw-1922	Carazolol	CC(C)NCC(COC1=CC=CC2=C1C3=CC=CC=C3N2)O
3271.5	2147	435.5	566.5	5988	1362	4703	Prestw-886	Clioquinol	C1=CC2=C(C(=C(C=C2Cl)I)O)N=C1
2393	4833	475.5	1165.5	12985	2684.5	6810.5	Prestw-812	Cromolyn_disodium_salt	C1=CC2=C(C(=C1)OCC(COC3=CC=CC4=C3C(=O)C=C(O4)C(=O)[O-])O)C(=O)C=C(O2)C(=O)[O-]
3188.5	5256.5	546	1000	11035.5	3027	6027.5	Prestw-333	Zidovudine	CC1=CN(C(=O)NC1=O)[C@H]2C[C@@H]([C@H](O2)CO)N=[N+]=[N-]
3184.5	9996	755.5	15071.5	13786	3225	6343.5	Prestw-173	Tranylcypromine_hydrochloride	C1[C@H]([C@@H]1N)C2=CC=CC=C2
2742.5	3518	398.5	739	12151.5	2265	4848	Prestw-1718	Amlexanox	CC(C)C1=CC2=C(C=C1)OC3=NC(=C(C=C3C2=O)C(=O)O)N
2644.5	3675	434.5	842.5	11671.5	1983	6353.5	Prestw-1403	Entacapone	CCN(CC)C(=O)/C(=C/C1=CC(=C(C(=C1)O)O)[N+](=O)[O-])/C#N
2654	5908.5	394	978	13055	2432.5	6464	Prestw-330	Bisoprolol_hemifumarate	CC(C)NCC(COC1=CC=C(C=C1)COCCOC(C)C)O
2704.5	5755	428.5	978.5	14212	2554.5	6543	Prestw-1839	Pomalidomide	C1CC(=O)NC(=O)C1N2C(=O)C3=C(C2=O)C(=CC=C3)N
2676.5	3536	466	832	14912.5	3313	6825.5	Prestw-322	Alfuzosin_hydrochloride	CN(CCCNC(=O)C1CCCO1)C2=NC3=CC(=C(C=C3C(=N2)N)OC)OC
2560.5	1326.5	368	702	8960.5	1819.5	4413	Prestw-1777	Trimebutine	CCC(COC(=O)C1=CC(=C(C(=C1)OC)OC)OC)(C2=CC=CC=C2)N(C)C
2890	2353.5	318.5	850	6011	955.5	10476	Prestw-2102	Flupentixol_dihydrochloride_cis-(Z)	C1CN(CCN1CC/C=C\2/C3=CC=CC=C3SC4=C2C=C(C=C4)C(F)(F)F)CCO
2515	4086	531.5	1052.5	13226	3173.5	5679.5	Prestw-1993	Anisotropine_Methylbromide	CCCC(CCC)C(=O)OC1C[C@H]2CC[C@@H](C1)[N+]2(C)C
2666.5	5260.5	466	949.5	10640	2407.5	6659	Prestw-494	Propylthiouracil	CCCC1=CC(=O)NC(=S)N1
2366.5	4932	459	1063.5	10612	3511	5982	Prestw-1314	Pioglitazone	CCC1=CN=C(C=C1)CCOC2=CC=C(C=C2)CC3C(=O)NC(=O)S3
2400	4282	361	1261.5	12445	2723.5	5461	Prestw-1483	Fludarabine	C1=NC2=C(N=C(N=C2N1[C@H]3[C@H]([C@@H]([C@H](O3)CO)O)O)F)N
3056	3063	514	1301	14280.5	2335.5	6134.5	Prestw-1970	Suplatast_Tosylate	CCOCC(COC1=CC=C(C=C1)NC(=O)CC[S+](C)C)O
2400.5	5176.5	475	660.5	12035	2910.5	5303.5	Prestw-335	Zaprinast	CCCOC1=CC=CC=C1C2=NC3=NNN=C3C(=O)N2
2893.5	4697	441	1037.5	12401.5	3036	6156	Prestw-255	Niflumic_acid	C1=CC(=CC(=C1)NC2=C(C=CC=N2)C(=O)O)C(F)(F)F
2634	4191	433.5	983.5	12646	3191.5	5468.5	Prestw-1732	Tolcapone	CC1=CC=C(C=C1)C(=O)C2=CC(=C(C(=C2)O)O)[N+](=O)[O-]
2431.5	2373	456	1186.5	13011	2326	6189	Prestw-499	Propafenone_hydrochloride	CCCNCC(COC1=CC=CC=C1C(=O)CCC2=CC=CC=C2)O
2169	1906.5	425	1134	13345.5	2618	5600.5	Prestw-1997	Bunazosin_hydrochloride	CCCC(=O)N1CCCN(CC1)C2=NC3=CC(=C(C=C3C(=N2)N)OC)OC
2608.5	2361.5	429.5	886	12031	2361	5450	Prestw-1998	Chlorpromazine_Sulfoxide	CN(C)CCCN1C2=CC=CC=C2S(=O)C3=C1C=C(C=C3)Cl
2222.5	4373.5	405	867.5	10358	2681	5124	Prestw-1256	Caffeine	CN1C=NC2=C1C(=O)N(C(=O)N2C)C
2336	5224.5	487.5	881.5	12219.5	3362.5	4659.5	Prestw-341	Furosemide	C1=COC(=C1)CNC2=CC(=C(C=C2C(=O)O)S(=O)(=O)N)Cl
2589.5	1471.5	488	917	7539.5	1121.5	2677.5	Prestw-270	Fendiline_hydrochloride	CC(C1=CC=CC=C1)NCCC(C2=CC=CC=C2)C3=CC=CC=C3
2756.5	2055.5	531	1025.5	9472.5	2995	3852	Prestw-840	Ethopropazine_hydrochloride	CCN(CC)C(C)CN1C2=CC=CC=C2SC3=CC=CC=C31
1955.5	5355	454.5	866	10223	3283.5	4920	Prestw-2067	Cyclofenil	CC(=O)OC1=CC=C(C=C1)C(=C2CCCCC2)C3=CC=C(C=C3)OC(=O)C
2637.5	1359.5	402	396	4564	958	1267.5	Prestw-440	Epiandrosterone	C[C@]12CC[C@@H](C[C@@H]1CC[C@@H]3[C@@H]2CC[C@]4([C@H]3CCC4=O)C)O
2667	1313.5	465	634	12526.5	2723	5637	Prestw-584	Yohimbine_hydrochloride	COC(=O)[C@H]1[C@H](CC[C@@H]2[C@@H]1C[C@H]3C4=C(CCN3C2)C5=CC=CC=C5N4)O
2172.5	885	274	595	3256.5	537	873	Prestw-1432	Loratadine	CCOC(=O)N1CCC(=C2C3=C(CCC4=C2N=CC=C4)C=C(C=C3)Cl)CC1
2874.5	5313.5	480	1100.5	10360	2535	2497	Prestw-2075	Ticagrelor	CCCSC1=NC(=C2C(=N1)N(N=N2)[C@@H]3C[C@@H]([C@H]([C@H]3O)O)OCCO)N[C@@H]4C[C@H]4C5=CC(=C(C=C5)F)F
3220.5	2228	365.5	1056.5	7757	1302	13316.5	Prestw-1068	Thiethylperazine_maleate	CCSC1=CC2=C(SC3=CC=CC=C3N2CCCN4CCN(CC4)C)C=C1
2051	2010.5	417	931.5	7690	1546.5	3534	Prestw-511	Fluoxetine_hydrochloride	CNCCC(C1=CC=CC=C1)OC2=CC=C(C=C2)C(F)(F)F
1883.5	2617.5	275	346	8213	1363	3387	Prestw-671	Dydrogesterone	CC(=O)[C@H]1CC[C@@H]2[C@@]1(CC[C@@H]3[C@H]2C=CC4=CC(=O)CC[C@@]34C)C
2622	4564.5	573	824.5	12306.5	2629.5	4844.5	Prestw-118	Nalbuphine_hydrochloride	C1CC(C1)CN2CC[C@]34[C@@H]5[C@H](CC[C@]3([C@H]2CC6=C4C(=C(C=C6)O)O5)O)O
2429.5	2531.5	484	1222.5	11910	2447.5	5142.5	Prestw-999	Proguanil_hydrochloride	CC(C)N=C(N)/N=C(\N)/NC1=CC=C(C=C1)Cl
3212.5	2379.5	459.5	655.5	12804	1979	6157.5	Prestw-1274	Emedastine_difumarate	CCOCCN1C(=NC2=CC=CC=C12)N3CCN(CCC3)C
2565	2956	552	978.5	11665	2569	5430	Prestw-1307	Olopatadine_hydrochloride	CN(C)CC/C=C\1/C2=CC=CC=C2COC3=C1C=C(C=C3)CC(=O)O
2447	4022.5	549.5	929.5	11508	3272.5	5572.5	Prestw-1865	Flopropione	CCC(=O)C1=C(C=C(C=C1O)O)O
3063.5	1815.5	401.5	845	7902	1614.5	2759.5	Prestw-441	Estradiol-17_beta	C[C@]12CC[C@H]3[C@H]([C@@H]1CC[C@@H]2O)CCC4=C3C=CC(=C4)O
2523	140306.5	475	1016.5	11356.5	2339.5	5215	Prestw-1853	Efaroxan_hydrochloride	CCC1(CC2=CC=CC=C2O1)C3=NCCN3
2593.5	1897.5	306.5	425.5	4832.5	741	2167	Prestw-2081	Prasugrel	CC(=O)OC1=CC2=C(S1)CCN(C2)C(C3=CC=CC=C3F)C(=O)C4CC4
3071.5	2326	413.5	901	12819.5	2331.5	5586.5	Prestw-1974	Prifinium_Bromide	CC[N+]1(CCC(=C(C2=CC=CC=C2)C3=CC=CC=C3)C1C)CC
3401	1958.5	416	932	13095.5	2691.5	5167	Prestw-2082	Ramosetron_hydrochloride	CN1C=C(C2=CC=CC=C21)C(=O)[C@@H]3CCC4=C(C3)NC=N4
2242	5063.5	484	729.5	12391	2294.5	5119	Prestw-272	Indomethacin	CC1=C(C2=C(N1C(=O)C3=CC=C(C=C3)Cl)C=CC(=C2)OC)CC(=O)O
2721	3607.5	354	574.5	6846.5	988	2156.5	Prestw-2083	Seratrodast	CC1=C(C(=O)C(=C(C1=O)C)C(CCCCCC(=O)O)C2=CC=CC=C2)C
2527.5	5927	430.5	985.5	10839	2426.5	4662.5	Prestw-1497	Ambrisentan	CC1=CC(=NC(=N1)O[C@H](C(=O)O)C(C2=CC=CC=C2)(C3=CC=CC=C3)OC)C
2601	3783	473	1015.5	9350.5	2407	4983.5	Prestw-2085	Sarpogrelate_hydrochloride	CN(C)CC(COC1=CC=CC=C1CCC2=CC(=CC=C2)OC)OC(=O)CCC(=O)O
3387.5	98882.5	479.5	1339	114366	2461	4881.5	Prestw-1182	Tizanidine_hydrochloride	C1CN=C(N1)NC2=C(C=CC3=NSN=C32)Cl
2623.5	2202	413.5	772.5	4147	1358	1924	Prestw-2030	Ebastine	CC(C)(C)C1=CC=C(C=C1)C(=O)CCCN2CCC(CC2)OC(C3=CC=CC=C3)C4=CC=CC=C4
1883	5212	379.5	1501.5	10810	2909	5410.5	Prestw-1785	Phenothiazine	C1=CC=C2C(=C1)NC3=CC=CC=C3S2
2982.5	2605.5	489.5	893.5	11350	3643.5	4691	Prestw-1818	Tirofiban_hydrochloride	CCCCS(=O)(=O)N[C@@H](CC1=CC=C(C=C1)OCCCCC2CCNCC2)C(=O)O
2610.5	3336.5	430.5	1118	12410.5	3013.5	5097	Prestw-123	Dehydrocholic_acid	C[C@H](CCC(=O)O)[C@H]1CC[C@@H]2[C@@]1(C(=O)C[C@H]3[C@H]2C(=O)C[C@H]4[C@@]3(CCC(=O)C4)C)C
3029.5	4769.5	451	1047.5	11655	2353.5	4059.5	Prestw-1465	Tramadol_hydrochloride	CN(C)C[C@H]1CCCC[C@@]1(C2=CC(=CC=C2)OC)O
2073.5	5227.5	413.5	961	10227.5	2226.5	4804	Prestw-768	Vidarabine	C1=NC(=C2C(=N1)N(C=N2)[C@H]3[C@H]([C@@H]([C@H](O3)CO)O)O)N
2646.5	1709.5	455.5	925	12660.5	2883	5618	Prestw-2052	Dilevalol	C[C@H](CCC1=CC=CC=C1)NC[C@@H](C2=CC(=C(C=C2)O)C(=O)N)O
2510	4491.5	440.5	750.5	11620	2425	5218.5	Prestw-921	Nizatidine	CN/C(=C\[N+](=O)[O-])/NCCSCC1=CSC(=N1)CN(C)C
1952.5	4686.5	448	1133.5	9466	2194	5287.5	Prestw-2027	Valethamate_bromide	CCC(C)C(C1=CC=CC=C1)C(=O)OCC[N+](C)(CC)CC
2416	11231.5	505	1069.5	9743.5	2577	4755.5	Prestw-43	Betazole_hydrochloride	C1=C(NN=C1)CCN
2060	5832.5	427.5	1082.5	12378.5	2423	5243.5	Prestw-763	Meclofenoxate_hydrochloride	CN(C)CCOC(=O)COC1=CC=C(C=C1)Cl
7092	1320	468	1887	10696.5	2120	4710.5	Prestw-2066	Tinoridine_hydrochloride	CCOC(=O)C1=C(SC2=C1CCN(C2)CC3=CC=CC=C3)N
2767.5	4847	552	1167.5	10765.5	2026.5	4602	Prestw-1811	Azilsartan_medoxomil	CCOC1=NC2=CC=CC(=C2N1CC3=CC=C(C=C3)C4=CC=CC=C4C5=NOC(=O)N5)C(=O)OCC6=C(OC(=O)O6)C
3291	4960	480	1042.5	12178	2625.5	4809.5	Prestw-1433	Losartan	CCCCC1=NC(=C(N1CC2=CC=C(C=C2)C3=CC=CC=C3C4=NNN=N4)CO)Cl
1990	1573.5	480	2534.5	11768	2777	5664	Prestw-1236	Benztropine_mesylate	CN1[C@@H]2CC[C@H]1CC(C2)OC(C3=CC=CC=C3)C4=CC=CC=C4
3283	4893	442	1217.5	11307.5	2210	5715	Prestw-1127	Acipimox	CC1=CN=C(C=[N+]1[O-])C(=O)O
1939.5	994.5	341	932.5	8710.5	1026.5	3024.5	Prestw-1152	Nefazodone_hydrochloride	CCC1=NN(C(=O)N1CCOC2=CC=CC=C2)CCCN3CCN(CC3)C4=CC(=CC=C4)Cl
2554	3746.5	2482.5	1107.5	11251	2612	5264	Prestw-1490	Nalmefene_hydrochloride	C=C1CC[C@]2([C@H]3CC4=C5[C@]2([C@H]1OC5=C(C=C4)O)CCN3CC6CC6)O
3889	1862	463	887.5	10087	2343.5	5090.5	Prestw-2050	Ebrotidine	C1=CC(=CC=C1S(=O)(=O)NC=NCCSCC2=CSC(=N2)N=C(N)N)Br
2785.5	1549.5	426.5	1035	11556.5	2390	6065	Prestw-531	Pirenperone	CC1=C(C(=O)N2C=CC=CC2=N1)CCN3CCC(CC3)C(=O)C4=CC=C(C=C4)F
3215.5	1580.5	425.5	670.5	8150	1640	5282	Prestw-932	(S,-)_Eticlopride_hydrochloride	CCC1=CC(=C(C(=C1O)C(=O)NCC2CCCN2CC)OC)Cl
2494	1148	314	364.5	6250	882	1913.5	Prestw-1891	Prasterone	C[C@]12CC[C@H]3[C@H]([C@@H]1CCC2=O)CC=C4[C@@]3(CC[C@@H](C4)O)C
2458	1603	335	509	1255	264.5	588	Prestw-1257	Calcipotriene	C[C@H](/C=C/[C@H](C1CC1)O)[C@H]2CC[C@@H]\3[C@@]2(CCC/C3=C\C=C/4\C[C@H](C[C@@H](C4=C)O)O)C
3306.5	2892	459	1076.5	7898.5	1900	4256	Prestw-1359	Vecuronium_bromide	CC(=O)O[C@H]1C[C@@H]2CC[C@@H]3[C@@H]([C@]2(C[C@@H]1N4CCCCC4)C)CC[C@]5([C@H]3C[C@@H]([C@@H]5OC(=O)C)[N+]6(CCCCC6)C)C
2975	1426	495	1338	13283	4454.5	5418	Prestw-1837	Aclidinium_bromide	C1C[N+]2(CCC1[C@H](C2)OC(=O)C(C3=CC=CS3)(C4=CC=CS4)O)CCCOC5=CC=CC=C5
2896.5	3803.5	539.5	1471.5	13501	3295	5863	Prestw-1979	Pyricarbate	CNC(=O)OCC1=NC(=CC=C1)COC(=O)NC
4143.5	1493.5	1434	987.5	9981.5	2428	4895	Prestw-1474	Chloroxine	C1=CC2=C(C(=C(C=C2Cl)Cl)O)N=C1
2377	2028.5	448.5	993	9445	2539.5	4931.5	Prestw-1819	Tolvaptan	CC1=CC=CC=C1C(=O)NC2=CC(=C(C=C2)C(=O)N3CCCC(C4=C3C=CC(=C4)Cl)O)C
2708.5	2206	431.5	1132	11872	2399.5	5242.5	Prestw-1350	Telmisartan	CCCC1=NC2=C(N1CC3=CC=C(C=C3)C4=CC=CC=C4C(=O)O)C=C(C=C2C)C5=NC6=CC=CC=C6N5C
3085.5	1558.5	442.5	1250	12312	2282	5547	Prestw-858	Doxazosin_mesylate	COC1=C(C=C2C(=C1)C(=NC(=N2)N3CCN(CC3)C(=O)C4COC5=CC=CC=C5O4)N)OC
2630	2368	112144.5	1057	9741	2187	4010.5	Prestw-144	Loperamide_hydrochloride	CN(C)C(=O)C(CCN1CCC(CC1)(C2=CC=C(C=C2)Cl)O)(C3=CC=CC=C3)C4=CC=CC=C4
3057.5	3341.5	471.5	831.5	9668	2212	4879	Prestw-870	Luteolin	C1=CC(=C(C=C1C2=CC(=O)C3=C(C=C(C=C3O2)O)O)O)O
3133.5	1293	467	773	10021.5	2196	5828.5	Prestw-1217	Amisulpride	CCN1CCCC1CNC(=O)C2=CC(=C(C=C2OC)N)S(=O)(=O)CC
2614	3200	452	1208.5	10009	2417	5280	Prestw-1744	Tolterodine_tartrate	CC1=CC(=C(C=C1)O)[C@H](CCN(C(C)C)C(C)C)C2=CC=CC=C2
20141.5	1546.5	522	1269.5	13819.5	3386.5	5879.5	Prestw-704	Bromopride	CCN(CC)CCNC(=O)C1=CC(=C(C=C1OC)N)Br
2745.5	990.5	337	509.5	3114	226	394.5	Prestw-796	Lithocholic_acid	C[C@H](CCC(=O)O)[C@H]1CC[C@@H]2[C@@]1(CC[C@H]3[C@H]2CC[C@H]4[C@@]3(CC[C@H](C4)O)C)C
2516	1407	319.5	403	2460.5	574	975	Prestw-477	Progesterone	CC(=O)[C@H]1CC[C@@H]2[C@@]1(CC[C@H]3[C@H]2CCC4=CC(=O)CC[C@]34C)C
3233	2285	355.5	1124	9171.5	1859	4109.5	Prestw-958	Urosiol	C[C@H](CCC(=O)O)[C@H]1CC[C@@H]2[C@@]1(CC[C@H]3[C@H]2[C@H](C[C@H]4[C@@]3(CC[C@H](C4)O)C)O)C
16194	910	336	813	6179	964.5	6503.5	Prestw-1341	Sertindole	C1CN(CCC1C2=CN(C3=C2C=C(C=C3)Cl)C4=CC=C(C=C4)F)CCN5CCNC5=O
2526.5	4020	435.5	1309	9241	2830.5	5981	Prestw-874	Theobromine	CN1C=NC2=C1C(=O)NC(=O)N2C
2660	1524	425.5	1039.5	5689	1920.5	11573.5	Prestw-797	Methotrimeprazine_maleate_salt	C[C@@H](CN1C2=CC=CC=C2SC3=C1C=C(C=C3)OC)CN(C)C
3101	3040	538	791.5	13008	3513	8651	Prestw-1983	Arotinolol_hydrochloride	CC(C)(C)NCC(CSC1=NC(=CS1)C2=CC=C(S2)C(=O)N)O
2813.5	2826	446.5	746.5	13350.5	2123	5519.5	Prestw-1923	Benactyzine_hydrochloride	CCN(CC)CCOC(=O)C(C1=CC=CC=C1)(C2=CC=CC=C2)O
2890	1711	420	2938.5	9405	2152	4525	Prestw-169	Hydralazine_hydrochloride	C1=CC=C2C(=C1)C=NN=C2NN
3454.5	3332	396.5	904	8728	2205	5681	Prestw-1996	Budralazine	CC(=C/C(=N/NC1=NN=CC2=CC=CC=C21)/C)C
3345.5	4037.5	531.5	1358	9265	2380.5	5413.5	Prestw-93	Azacyclonol	C1CNCCC1C(C2=CC=CC=C2)(C3=CC=CC=C3)O
3897	4482.5	489.5	1593.5	6449.5	2754.5	5483	Prestw-653	Mepenzolate_bromide	C[N+]1(CCCC(C1)OC(=O)C(C2=CC=CC=C2)(C3=CC=CC=C3)O)C
2543	1181	413	1116	8873.5	1957	5713	Prestw-1514	Darifenacin_hydrobromide	C1CN(C[C@@H]1C(C2=CC=CC=C2)(C3=CC=CC=C3)C(=O)N)CCC4=CC5=C(C=C4)OCC5
2794	665	234.5	559.5	3273	975	5095.5	Prestw-1188	Ziprasidone__hydrochloride	C1CN(CCN1CCC2=C(C=C3C(=C2)CC(=O)N3)Cl)C4=NSC5=CC=CC=C54
2679.5	3737	492	1356.5	9661.5	2373	6318	Prestw-1042	Tridihexethyl_chloride	CC[N+](CC)(CC)CCC(C1CCCCC1)(C2=CC=CC=C2)O
2751	1439.5	412.5	1508	13918	2234.5	13844.5	Prestw-484	Benperidol	C1CN(CCC1N2C3=CC=CC=C3NC2=O)CCCC(=O)C4=CC=C(C=C4)F
2397.5	3277	478	1333	10684.5	3547.5	4599.5	Prestw-565	Atropine_sulfate_monohydrate	CN1[C@@H]2CC[C@H]1CC(C2)OC(=O)C(CO)C3=CC=CC=C3
3359.5	125953	418	1272	9635	2186.5	4726	Prestw-99	Mianserine_hydrochloride	CN1CCN2C(C1)C3=CC=CC=C3CC4=CC=CC=C42
3166.5	3516.5	489.5	1326	11937.5	2471	5669	Prestw-900	Methylatropine_nitrate	C[N+]1([C@@H]2CC[C@H]1CC(C2)OC(=O)C(CO)C3=CC=CC=C3)C
3928.5	1485.5	476.5	922.5	9360	1631	3561	Prestw-491	Metixene_hydrochloride	CN1CCCC(C1)CC2C3=CC=CC=C3SC4=CC=CC=C24
3022.5	1643	440	1208.5	9653.5	1971.5	5222	Prestw-974	Pronethalol_hydrochloride	CC(C)NCC(C1=CC2=CC=CC=C2C=C1)O
3407	4690	390	1140.5	11223.5	3064	4803	Prestw-822	Clidinium_bromide	C[N+]12CCC(CC1)C(C2)OC(=O)C(C3=CC=CC=C3)(C4=CC=CC=C4)O
3054	2791.5	404	641.5	11331	2366.5	4836	Prestw-1066	Methantheline_bromide	CC[N+](C)(CC)CCOC(=O)C1C2=CC=CC=C2OC3=CC=CC=C13
2966	3458.5	438	1255	10294.5	2445	6782	Prestw-1507	Acefylline	CN1C2=C(C(=O)N(C1=O)C)N(C=N2)CC(=O)O
2517.5	1420.5	287.5	1003	4871.5	858	8865.5	Prestw-975	Naftopidil_dihydrochloride	COC1=CC=CC=C1N2CCN(CC2)CC(COC3=CC=CC4=CC=CC=C43)O
3129	2472.5	404	393	7700	1785.5	4495	Prestw-1055	Piperidolate_hydrochloride	CCN1CCCC(C1)OC(=O)C(C2=CC=CC=C2)C3=CC=CC=C3
2827.5	197459.5	427	1237	12470	2569.5	5437.5	Prestw-258	Antazoline_hydrochloride	C1CN=C(N1)CN(CC2=CC=CC=C2)C3=CC=CC=C3
2614.5	962	388	496.5	7471	1250	6419.5	Prestw-509	Bromperidol	C1CN(CCC1(C2=CC=C(C=C2)Br)O)CCCC(=O)C3=CC=C(C=C3)F
2629	1295	296.5	1349.5	10989	1422.5	4645	Prestw-350	Clozapine	CN1CCN(CC1)C2=NC3=C(C=CC(=C3)Cl)NC4=CC=CC=C42
3421.5	1449	325	660	9602.5	1470	11424.5	Prestw-1368	Zotepine	CN(C)CCOC1=CC2=CC=CC=C2SC3=C1C=C(C=C3)Cl
2739.5	3352	405	997	11252.5	2194	5599	Prestw-502	Biperiden_hydrochloride	C1CCN(CC1)CCC(C2CC3CC2C=C3)(C4=CC=CC=C4)O
3427	3604	403.5	1214.5	11763	2071.5	5086	Prestw-1498	Camylofine_chlorhydrate	CCN(CC)CCN[C@H](C1=CC=CC=C1)C(=O)OCCC(C)C
3059.5	2397	424	395	9239.5	3101	3969	Prestw-827	Propantheline_bromide	CC(C)[N+](C)(CCOC(=O)C1C2=CC=CC=C2OC3=CC=CC=C13)C(C)C
3432.5	4403	453.5	1358	10884	1747	4811	Prestw-129	Pirenzepine_dihydrochloride	CN1CCN(CC1)CC(=O)N2C3=CC=CC=C3C(=O)NC4=C2N=CC=C4
3583.5	4676	468.5	470	8974	3065.5	4301.5	Prestw-449	Pilocarpine_nitrate	CC[C@H]1[C@H](COC1=O)CC2=CN=CN2C
3560	1100	434.5	1087	7721.5	1770	12951.5	Prestw-529	Mesoridazine_besylate	CN1CCCCC1CCN2C3=CC=CC=C3SC4=C2C=C(C=C4)S(=O)C
4860	1565	386	866.5	5338	1613	10709	Prestw-348	Chlorprothixene_hydrochloride	CN(C)CC/C=C\1/C2=CC=CC=C2SC3=C1C=C(C=C3)Cl
2861.5	4328.5	443.5	1376	8261.5	2341	4818.5	Prestw-119	Picotamide_monohydrate	COC1=C(C=C(C=C1)C(=O)NCC2=CN=CC=C2)C(=O)NCC3=CN=CC=C3
3313.5	3804.5	487	1095	9338	2430	5077	Prestw-359	Dextromethorphan_hydrobromide_monohydrate	CN1CC[C@@]23CCCC[C@@H]2[C@@H]1CC4=C3C=C(C=C4)OC
2712	1430.5	405	1382	11559.5	2242.5	11256.5	Prestw-360	Droperidol	C1CN(CC=C1N2C3=CC=CC=C3NC2=O)CCCC(=O)C4=CC=C(C=C4)F
3034	5809.5	879.5	1292.5	12225.5	2323.5	4527	Prestw-111	Naloxone_hydrochloride	C=CCN1CC[C@]23[C@@H]4C(=O)CC[C@]2([C@H]1CC5=C3C(=C(C=C5)O)O4)O
2661.5	1381.5	395	1220	8788.5	1332	6100	Prestw-115	Haloperidol	C1CN(CCC1(C2=CC=C(C=C2)Cl)O)CCCC(=O)C3=CC=C(C=C3)F
3086	5299.5	1803.5	1335.5	12369	2104	4854	Prestw-116	Naltrexone_hydrochloride_dihydrate	C1CC1CN2CC[C@]34[C@@H]5C(=O)CC[C@]3([C@H]2CC6=C4C(=C(C=C6)O)O5)O
3677	1969	400.5	1150	9823.5	2236	4633	Prestw-278	Cinnarizine	C1CN(CCN1C/C=C/C2=CC=CC=C2)C(C3=CC=CC=C3)C4=CC=CC=C4
2553.5	3987	439.5	496.5	7614	1982	4279	Prestw-1284	Hydroxychloroquine_sulfate	CCN(CCCC(C)NC1=C2C=CC(=CC2=NC=C1)Cl)CCO
2748.5	1689.5	407.5	1357.5	7621	1435	2731	Prestw-48	Dicyclomine_hydrochloride	CCN(CC)CCOC(=O)C1(CCCCC1)C2CCCCC2
2873.5	1562	453	1382	12069.5	2479	13197	Prestw-288	Spiperone	C1CN(CCC12C(=O)NCN2C3=CC=CC=C3)CCCC(=O)C4=CC=C(C=C4)F
2621	65035.5	434	1578.5	9989.5	3024.5	6478	Prestw-60	Tolazoline_hydrochloride	C1CN=C(N1)CC2=CC=CC=C2
2303	5187	457	435.5	10226.5	3429	4580.5	Prestw-770	Isopropamide_iodide	CC(C)[N+](C)(CCC(C1=CC=CC=C1)(C2=CC=CC=C2)C(=O)N)C(C)C
2627	1340.5	434	451	9462	1752.5	4988.5	Prestw-1455	Olanzapine	CC1=CC2=C(S1)NC3=CC=CC=C3N=C2N4CCN(CC4)C
2486.5	1923	458	1234.5	8920.5	2577.5	4461	Prestw-42	Moxisylyte_hydrochoride	CC1=CC(=C(C=C1OC(=O)C)C(C)C)OCCN(C)C
2249.5	1694.5	354	1348.5	8947	1803	3813.5	Prestw-283	Homochlorcyclizine_dihydrochloride	CN1CCCN(CC1)C(C2=CC=CC=C2)C3=CC=C(C=C3)Cl
2133	1815.5	429.5	1786.5	12377.5	2203	5047.5	Prestw-364	Metergoline	CN1C[C@@H](C[C@H]2[C@H]1CC3=CN(C4=CC=CC2=C34)C)CNC(=O)OCC5=CC=CC=C5
2505.5	3672.5	443.5	1716	11679	1569.5	4943	Prestw-844	Procyclidine_hydrochloride	C1CCC(CC1)C(CCN2CCCC2)(C3=CC=CC=C3)O
2179	1775.5	322.5	1166	9553.5	1281.5	11221	Prestw-125	Perphenazine	C1CN(CCN1CCCN2C3=CC=CC=C3SC4=C2C=C(C=C4)Cl)CCO
3235.5	3453.5	459.5	1341.5	11128.5	2251.5	5330.5	Prestw-847	(-)_Levobunolol_hydrochloride	CC(C)(C)NC[C@@H](COC1=CC=CC2=C1CCCC2=O)O
2312	1444	355.5	1052	2618.5	1111.5	9769.5	Prestw-1836	Octoclothepin_maleate_salt	CN1CCN(CC1)C2CC3=CC=CC=C3SC4=C2C=C(C=C4)Cl
2230.5	1396.5	444.5	1327	10237	2540	4089.5	Prestw-56	Sulpiride	CCN1CCCC1CNC(=O)C2=C(C=CC(=C2)S(=O)(=O)N)OC
2737	3670.5	527	497	9885	2569	4214.5	Prestw-216	Tiapride_hydrochloride	CCN(CC)CCNC(=O)C1=C(C=CC(=C1)S(=O)(=O)C)OC
2876	1327	389	1306.5	5808.5	3184	3083	Prestw-377	Nafronyl_oxalate	CCN(CC)CCOC(=O)C(CC1CCCO1)CC2=CC=CC3=CC=CC=C32
2302.5	1454	482.5	866.5	8415.5	2262.5	4082.5	Prestw-451	Alizapride_hydrochloride	COC1=CC2=C(C=C1C(=O)NCC3CCCN3CC=C)NN=N2
1844.5	1306	295.5	962.5	3659	564.5	2169.5	Prestw-132	Loxapine_succinate	CN1CCN(CC1)C2=NC3=CC=CC=C3OC4=C2C=C(C=C4)Cl
2254.5	1445	417.5	1222	10791.5	2059.5	3899.5	Prestw-133	Hydroxyzine_dihydrochloride	C1CN(CCN1CCOCCO)C(C2=CC=CC=C2)C3=CC=C(C=C3)Cl
2348	1396.5	463	1216	12140.5	2074.5	4574	Prestw-213	Fenspiride_hydrochloride	C1CN(CCC12CNC(=O)O2)CCC3=CC=CC=C3
3047	1651	421.5	1423.5	9149.5	2596	5361	Prestw-693	Promazine_hydrochloride	CN(C)CCCN1C2=CC=CC=C2SC3=CC=CC=C31
2552	1350	413.5	1330.5	7885	2232.5	6454.5	Prestw-294	Pimethixene_maleate	CN1CCC(=C2C3=CC=CC=C3SC4=CC=CC=C42)CC1
3089	30459	437.5	1244	14100.5	1774	3694	Prestw-374	Methylergometrine_maleate	CC[C@@H](CO)NC(=O)[C@H]1CN([C@@H]2CC3=CNC4=CC=CC(=C34)C2=C1)C
2909	4130	392.5	1332	11789	2192	3578.5	Prestw-1095	Cyclopentolate_hydrochloride	CN(C)CCOC(=O)C(C1=CC=CC=C1)C2(CCCC2)O
2656.5	2703	425	1265	9295	2456.5	5716.5	Prestw-857	(+)_Levobunolol_hydrochloride	CC(C)(C)NC[C@@H](COC1=CC=CC2=C1CCCC2=O)O
3184	1211.5	342	1360.5	7744	1972	2733.5	Prestw-944	Phenoxybenzamine_hydrochloride	CC(COC1=CC=CC=C1)N(CCCl)CC2=CC=CC=C2
2500.5	1015	304.5	1531	5796	966.5	3318	Prestw-227	Clemizole_hydrochloride	C1CCN(C1)CC2=NC3=CC=CC=C3N2CC4=CC=C(C=C4)Cl
2848.5	2855.5	458	1625	11936.5	2709	5708.5	Prestw-228	Tropicamide	CCN(CC1=CC=NC=C1)C(=O)C(CO)C2=CC=CC=C2
2903	923.5	376	1258.5	10392	1942.5	8671.5	Prestw-149	Thioproperazine_dimesylate	CN1CCN(CC1)CCCN2C3=CC=CC=C3SC4=C2C=C(C=C4)S(=O)(=O)N(C)C
2931	1121.5	469.5	1486.5	12031.5	2442	6836.5	Prestw-1029	Risperidone	CC1=C(C(=O)N2CCCCC2=N1)CCN3CCC(CC3)C4=NOC5=C4C=CC(=C5)F
2896	2911.5	455.5	1477.5	9122	2254.5	10234.5	Prestw-230	Phentolamine_hydrochloride	CC1=CC=C(C=C1)N(CC2=NCCN2)C3=CC(=CC=C3)O
3853.5	1937.5	405.5	1257	10265.5	3380.5	3639	Prestw-310	Mebeverine_hydrochloride	CCN(CCCCOC(=O)C1=CC(=C(C=C1)OC)OC)C(C)CC2=CC=C(C=C2)OC
2335	2516	460	1265	12215.5	2386	3864	Prestw-701	Trihexyphenidyl-D,L_hydrochloride	C1CCC(CC1)C(CCN2CCCCC2)(C3=CC=CC=C3)O
2841.5	2706	443.5	1373	11638.5	2807.5	3964.5	Prestw-62	(R,S)_Homatropine_hydrobromide	CN1[C@@H]2CC[C@H]1CC(C2)OC(=O)C(C3=CC=CC=C3)O
2831.5	4452.5	396.5	1462.5	11893	2508	5273.5	Prestw-303	Telenzepine_dihydrochloride	CC1=C2C(=CS1)C(=O)NC3=CC=CC=C3N2C(=O)CN4CCN(CC4)C
2769	1399	380	1353.5	12100	1646.5	3847	Prestw-1323	Quetiapine_hemifumarate	C1CN(CCN1CCOCCO)C2=NC3=CC=CC=C3SC4=CC=CC=C42
2113	760	392.5	1533.5	9116.5	1419.5	6315.5	Prestw-308	Pimozide	C1CN(CCC1N2C3=CC=CC=C3NC2=O)CCCC(C4=CC=C(C=C4)F)C5=CC=C(C=C5)F
3041.5	927	444.5	465	8961	1812	6412	Prestw-311	Ifenprodil_tartrate	CC(C(C1=CC=C(C=C1)O)O)N2CCC(CC2)CC3=CC=CC=C3
2807	4828.5	470	1353.5	10405	2992.5	5898	Prestw-232	Scopolamin-N-oxide_hydrobromide	C[N+]1([C@@H]2CC(C[C@H]1[C@H]3[C@@H]2O3)OC(=O)[C@H](CO)C4=CC=CC=C4)[O-]
2873.5	941.5	701.5	1574.5	7579	2311.5	6872.5	Prestw-392	Ketanserin_tartrate_hydrate	C1CN(CCC1C(=O)C2=CC=C(C=C2)F)CCN3C(=O)C4=CC=CC=C4NC3=O
2042	1152.5	521	1449.5	10778	2859.5	5743.5	Prestw-79	Diphemanil_methylsulfate	C[N+]1(CCC(=C(C2=CC=CC=C2)C3=CC=CC=C3)CC1)C
2331	1180	445.5	1447	10031	3536	4281	Prestw-239	Orphenadrine_hydrochloride	CC1=CC=CC=C1C(C2=CC=CC=C2)OCCN(C)C
2478.5	1081	421.5	1230.5	7609	1128.5	7099.5	Prestw-399	Prochlorperazine_dimaleate	CN1CCN(CC1)CCCN2C3=C(SC4=CC=CC=C24)C=CC(=C3)Cl
2171	1836.5	463	1304.5	10053	2545	6664.5	Prestw-1325	Raclopride	CCN1CCC[C@H]1CNC(=O)C2=C(C(=CC(=C2OC)Cl)Cl)O
2118	2269	515.5	1120.5	12468	2964	6430	Prestw-799	Pridinol_methanesulfonate_salt	C1CCN(CC1)CCC(C2=CC=CC=C2)(C3=CC=CC=C3)O
2501.5	3475	480.5	1299	13129	2321.5	6285.5	Prestw-1039	Levocabastine_hydrochloride	C[C@@H]1CN(CC[C@@]1(C2=CC=CC=C2)C(=O)O)C3CCC(CC3)(C#N)C4=CC=C(C=C4)F
2685.5	1439	391	1211	12258	2674	5041	Prestw-80	Trimethobenzamide_hydrochloride	CN(C)CCOC1=CC=C(C=C1)CNC(=O)C2=CC(=C(C(=C2)OC)OC)OC
2660.5	1509.5	408.5	1589	6800	987.5	10320.5	Prestw-320	Fluphenazine_dihydrochloride	C1CN(CCN1CCCN2C3=CC=CC=C3SC4=C2C=C(C=C4)C(F)(F)F)CCO
2547.5	1677	434	1312.5	10416.5	2535.5	6948	Prestw-1295	Itopride	CN(C)CCOC1=CC=C(C=C1)CNC(=O)C2=CC(=C(C=C2)OC)OC
2172.5	894.5	400.5	1345.5	7225	2811.5	5375.5	Prestw-233	(L)_Hyoscyamine	CN1C2CCC1CC(C2)OC(=O)C(CO)C3=CC=CC=C3
2342	826.5	294.5	1265.5	4901	656.5	6036.5	Prestw-313	Trifluoperazine_dihydrochloride	CN1CCN(CC1)CCCN2C3=CC=CC=C3SC4=C2C=C(C=C4)C(F)(F)F
2531.5	1107.5	403	1313	8313	1920	3842	Prestw-793	Cloperastine_hydrochloride	C1CCN(CC1)CCOC(C2=CC=CC=C2)C3=CC=C(C=C3)Cl
2463	1168.5	435.5	1281.5	11000	2565.5	5488	Prestw-1035	Molindone_hydrochloride	CCC1=C(NC2=C1C(=O)C(CC2)CN3CCOCC3)C
1930.5	2949	435	1116.5	10167.5	2033.5	5401	Prestw-157	Gallamine_triethiodide	CC[N+](CC)(CC)CCOC1=C(C(=CC=C1)OCC[N+](CC)(CC)CC)OCC[N+](CC)(CC)CC
2772	3258	440	1170	11135.5	3054.5	5941.5	Prestw-877	Scopolamine_hydrochloride	CN1[C@@H]2CC(C[C@H]1[C@H]3[C@@H]2O3)OC(=O)[C@H](CO)C4=CC=CC=C4
4842	1659	392	1394.5	3671	970	10917.5	Prestw-78	Thioridazine_hydrochloride	CN1CCCCC1CCN2C3=CC=CC=C3SC4=C2C=C(C=C4)SC
3329	1130	413.5	1413	9787	1739.5	6978	Prestw-167	Riluzole_hydrochloride	C1=CC2=C(C=C1OC(F)(F)F)SC(=N2)N
2521.5	11613	553.5	1518.5	11827	2245.5	7909	Prestw-1929	Carbazochrome	CN1CC(C2=CC(=C(C=C21)O)N=NC(=O)N)O
3694.5	2703	553.5	1370.5	10230	2464	8949	Prestw-726	Mephentermine_hemisulfate	CC(C)(CC1=CC=CC=C1)NC
3532	2189.5	407.5	1367	11208	3012	8079	Prestw-1992	Angiotensin_II_(Human)_Trifluoroacetic_acid_salt	CC[C@H](C)[C@@H](C(=O)N[C@@H](CC1=CN=CN1)C(=O)N2CCC[C@H]2C(=O)N[C@@H](CC3=CC=CC=C3)C(=O)O)NC(=O)[C@H](CC4=CC=C(C=C4)O)NC(=O)[C@H](C(C)C)NC(=O)[C@H](CCCN=C(N)N)NC(=O)[C@H](CC(=O)O)N
7912.5	818	477	1783.5	7808	2443	4870.5	Prestw-329	Tacrine_hydrochloride	C1CCC2=NC3=CC=CC=C3C(=C2C1)N
3711	1103	576.5	1911	11999.5	1990	15993	Prestw-559	DO_897/99	COC1=CC=CC=C1N2CCN(CC2)CCCCNC(=O)C3=CC4=CC=CC=C4C=C3
162335	23055	507.5	3513	8922.5	2318.5	17285	Prestw-481	Serotonin_hydrochloride	C1=CC2=C(C=C1O)C(=CN2)CCN
4467	10437	524	1219	11088.5	2488	16838.5	Prestw-1283	Buspirone_hydrochloride	C1CCC2(C1)CC(=O)N(C(=O)C2)CCCCN3CCN(CC3)C4=NC=CC=N4
3845	2449.5	507	1378	9940	2482	14458	Prestw-2044	Befunolol	CC(C)NCC(COC1=CC=CC2=C1OC(=C2)C(=O)C)O
6131.5	2344	491	1581.5	8062	1842.5	13298	Prestw-2099	Lisuride_(S)(-)	CCN(CC)C(=O)N[C@@H]1CN([C@@H]2CC3=CNC4=CC=CC(=C34)C2=C1)C
3806	13177	466.5	1740	13161	1751.5	8378	Prestw-2045	Eletriptan	CN1CCC[C@@H]1CC2=CNC3=C2C=C(C=C3)CCS(=O)(=O)C4=CC=CC=C4
3809	54353.5	540	1333	55688	1742.5	8042.5	Prestw-324	Phenylpropanolamine_hydrochloride	CC(C(C1=CC=CC=C1)O)N
2663	1841	331	1507	8251	2091.5	6864.5	Prestw-496	Tiaprofenic_acid	CC(C1=CC=C(S1)C(=O)C2=CC=CC=C2)C(=O)O
5810	1107	449	1742.5	12399	2003.5	18771.5	Prestw-576	Acetopromazine_maleate_salt	CC(=O)C1=CC2=C(C=C1)SC3=CC=CC=C3N2CCCN(C)C
3283	42583	510	1331	11896.5	5107.5	9081	Prestw-1158	Ropinirole_hydrochloride	CCCN(CCC)CCC1=C2CC(=O)NC2=CC=C1
3158.5	2336	436.5	1463.5	9136.5	1848	5875.5	Prestw-816	Suprofen	CC(C1=CC=C(C=C1)C(=O)C2=CC=CS2)C(=O)O
2935	63263.5	411.5	1484	83167.5	2156.5	7251	Prestw-339	Guanfacine_hydrochloride	C1=CC(=C(C(=C1)Cl)CC(=O)N=C(N)N)Cl
3528	180662	465	1489.5	308072.5	2167.5	6777.5	Prestw-739	Levonordefrin	C[C@@H]([C@@H](C1=CC(=C(C=C1)O)O)O)N
3257	116120.5	484	1494.5	19529.5	2081	7265.5	Prestw-980	Piribedil	C1CN(CCN1CC2=CC3=C(C=C2)OCO3)C4=NC=CC=N4
3160	25679.5	465	1259	11351.5	2360.5	11478	Prestw-2005	Tandospirone	C1C[C@H]2C[C@@H]1[C@H]3[C@@H]2C(=O)N(C3=O)CCCCN4CCN(CC4)C5=NC=CC=N5
3396	2852	498.5	1578.5	10366.5	1902.5	8430	Prestw-971	Remoxipride_hydrochloride	CCN1CCC[C@H]1CNC(=O)C2=C(C=CC(=C2OC)Br)OC
148644	1483	523	1828.5	11414.5	1607.5	8057	Prestw-1760	Tegaserod_maleate	CCCCCN=C(N)N/N=C/C1=CNC2=C1C=C(C=C2)OC
3464	145121.5	480.5	1700.5	83371.5	2436.5	8530	Prestw-96	Guanabenz_acetate	C1=CC(=C(C(=C1)Cl)/C=N/N=C(N)N)Cl
2930	2641	408	1355.5	11784	2348	6083.5	Prestw-261	Ethisterone	C[C@]12CCC(=O)C=C1CC[C@@H]3[C@@H]2CC[C@]4([C@H]3CC[C@]4(C#C)O)C
3868	4429.5	502.5	1750	13348.5	2787	8143	Prestw-356	Adenosine_5'-monophosphate_monohydrate	C1=NC(=C2C(=N1)N(C=N2)[C@H]3[C@@H]([C@@H]([C@H](O3)COP(=O)(O)O)O)O)N
3562	3141	499.5	1694	11042	12536.5	8542.5	Prestw-759	Methacholine_chloride	CC(C[N+](C)(C)C)OC(=O)C
69304	1059.5	544	1398.5	9987.5	3041	8414	Prestw-2018	Mosapride	CCOC1=CC(=C(C=C1C(=O)NCC2CN(CCO2)CC3=CC=C(C=C3)F)Cl)N
2329.5	1111.5	289.5	661.5	6338	1088.5	4664.5	Prestw-267	Clotrimazole	C1=CC=C(C=C1)C(C2=CC=CC=C2)(C3=CC=CC=C3Cl)N4C=CN=C4
3367.5	2315	393.5	1577	15125	2294.5	7445	Prestw-349	Ritodrine_hydrochloride	C[C@@H]([C@@H](C1=CC=C(C=C1)O)O)NCCC2=CC=C(C=C2)O
2597	1132.5	412.5	1439	14084.5	1598.5	5847	Prestw-101	R(-)_Apomorphine_hydrochloride_hemihydrate	CN1CCC2=C3[C@H]1CC4=C(C3=CC=C2)C(=C(C=C4)O)O
3185	87163.5	485.5	1368.5	25415	2080	7721.5	Prestw-1398	Dopamine_hydrochloride	C1=CC(=C(C=C1CCN)O)O
3012.5	3978	409.5	1552	12494.5	2679	7717	Prestw-983	Dimaprit_dihydrochloride	CN(C)CCCSC(=N)N
3294.5	14810	408.5	1764	15239	2144.5	13182	Prestw-1962	(R)-Tamsulosin_hydrochloride	CCOC1=CC=CC=C1OCCN[C@H](C)CC2=CC(=C(C=C2)OC)S(=O)(=O)N
3154	133703	476.5	1565.5	31519.5	2787.5	8608.5	Prestw-1316	Pramipexole_dihydrochloride	CCCN[C@H]1CCC2=C(C1)SC(=N2)N
3558	4858	449.5	1277.5	12718	2557.5	8457.5	Prestw-1967	Tulobuterol_Hydrochloride	CC(C)(C)NCC(C1=CC=CC=C1Cl)O
2801.5	1983.5	465.5	1448	13753	1976.5	7329.5	Prestw-2089	Thyrotropin-Releasing_Hormone	C1C[C@H](N(C1)C(=O)[C@H](CC2=CN=CN2)NC(=O)[C@@H]3CCC(=O)N3)C(=O)N
3048.5	124915.5	526.5	1467	100978.5	2816.5	8898.5	Prestw-598	Xylazine	CC1=C(C(=CC=C1)C)NC2=NCCCS2
2487.5	626.5	333	773	4721	667.5	3715	Prestw-2022	Dichlorophen	C1=CC(=C(C=C1Cl)CC2=C(C=CC(=C2)Cl)O)O
3640.5	29393.5	429.5	1074	5645	5157	4188	Prestw-1181	Tibolone	C[C@@H]1CC2=C(CCC(=O)C2)[C@@H]3[C@@H]1[C@@H]4CC[C@]([C@]4(CC3)C)(C#C)O
2599	17321.5	439.5	1280.5	11248.5	1911	6795	Prestw-911	(+)_Isoproterenol-(+)-bitartrate_salt	CC(C)NCC(C1=CC(=C(C=C1)O)O)O
2826.5	46395	454.5	967.5	14672.5	1916.5	7747.5	Prestw-352	Dobutamine_hydrochloride	CC(CCC1=CC=C(C=C1)O)NCCC2=CC(=C(C=C2)O)O
2419.5	1205	429	1474	11776.5	2149	7903	Prestw-1456	Opipramol_dihydrochloride	C1CN(CCN1CCCN2C3=CC=CC=C3C=CC4=CC=CC=C42)CCO
2521.5	1412.5	326.5	1557.5	13583	1497	8089	Prestw-1073	Bethanechol_chloride	CC(C[N+](C)(C)C)OC(=O)N
2687.5	1119	475.5	1321.5	13774.5	2088	8517.5	Prestw-1800	Zolmitriptan	CN(C)CCC1=CNC2=C1C=C(C=C2)C[C@H]3COC(=O)N3
6220	89102	518.5	1014	16117.5	2563.5	9989.5	Prestw-1713	Fenoldopam	C1CNCC(C2=CC(=C(C(=C21)Cl)O)O)C3=CC=C(C=C3)O
2833	4101	572.5	1152	13306	2709	8617.5	Prestw-1860	Dichlorisone_acetate	CC(=O)OCC(=O)[C@]1(CC[C@@H]2[C@@]1(C[C@@H]([C@]3([C@H]2CCC4=CC(=O)C=C[C@@]43C)Cl)Cl)C)O
2838.5	95986.5	476	1485.5	35971.5	2728.5	8865.5	Prestw-197	Metaraminol_bitartrate	C[C@@H]([C@@H](C1=CC(=CC=C1)O)O)N
2738	50642	362.5	732.5	11088	1845.5	17427	Prestw-1292	Ipsapirone	C1CN(CCN1CCCCN2C(=O)C3=CC=CC=C3S2(=O)=O)C4=NC=CC=N4
2788	72588	457.5	1404	17339.5	2445.5	8807	Prestw-1088	Synephrine	CNCC(C1=CC=C(C=C1)O)O
2662.5	1156	403	1547.5	10307.5	2169	9225.5	Prestw-292	Trazodone_hydrochloride	C1CN(CCN1CCCN2C(=O)N3C=CC=CC3=N2)C4=CC(=CC=C4)Cl
2929.5	1082	390.5	1882	9647.5	2579	8609	Prestw-1827	Paliperidone	CC1=C(C(=O)N2CCCC(C2=N1)O)CCN3CCC(CC3)C4=NOC5=C4C=CC(=C5)F
2799.5	7842.5	371.5	1400.5	12938.5	2259.5	8287	Prestw-1746	Lodoxamide	C1=C(C=C(C(=C1NC(=O)C(=O)O)Cl)NC(=O)C(=O)O)C#N
2733	2193.5	530	1131.5	13636.5	2232.5	8477.5	Prestw-1352	Tulobuterol_hydrochloride	CC(C)(C)NCC(C1=CC=CC=C1Cl)O
2100	27744.5	328	1165.5	16076	782.5	5387.5	Prestw-121	Bromocryptine_mesylate	CC(C)C[C@H]1C(=O)N2CCC[C@H]2[C@]3(N1C(=O)[C@](O3)(C(C)C)NC(=O)[C@H]4CN([C@@H]5CC6=C(NC7=CC=CC(=C67)C5=C4)Br)C)O
3010	129122.5	423	1296	40016	2210	8622.5	Prestw-1430	Lofexidine	CC(C1=NCCN1)OC2=C(C=CC=C2Cl)Cl
2435.5	4794	474.5	1345	14310.5	2249.5	8644	Prestw-923	Xamoterol_hemifumarate	C1COCCN1C(=O)NCCNCC(COC2=CC=C(C=C2)O)O
3011.5	30990	464	1699	14786	1734.5	14978.5	Prestw-1229	Aripiprazole	C1CC(=O)NC2=C1C=CC(=C2)OCCCCN3CCN(CC3)C4=C(C(=CC=C4)Cl)Cl
3029.5	4229	466	1008.5	14323	2011	9157.5	Prestw-1004	Meptazinol_hydrochloride	CCC1(CCCCN(C1)C)C2=CC(=CC=C2)O
2931	127584	499	1350.5	26234	2616.5	9338	Prestw-46	Naphazoline_hydrochloride	C1CN=C(N1)CC2=CC=CC3=CC=CC=C32
2607	1106.5	309.5	1531.5	7413	990	4951	Prestw-1990	Rimonabant	CC1=C(N(N=C1C(=O)NN2CCCCC2)C3=C(C=C(C=C3)Cl)Cl)C4=CC=C(C=C4)Cl
3163	55474.5	496.5	1340.5	13569.5	2711	8613	Prestw-535	Methoxamine_hydrochloride	CC(C(C1=C(C=CC(=C1)OC)OC)O)N
3110	52621	491	1300	16447.5	2708.5	9065	Prestw-1017	Etilefrine_hydrochloride	CCNCC(C1=CC(=CC=C1)O)O
4904	40081	549.5	1449	16602.5	5741.5	7899	Prestw-1097	(-)_Isoproterenol_hydrochloride	CC(C)NCC(C1=CC(=C(C=C1)O)O)O
3035.5	2017.5	430	1577.5	14108	2006	7653.5	Prestw-460	Dinoprost_trometamol	CCCCC[C@@H](/C=C/[C@H]1[C@@H](C[C@@H]([C@@H]1C/C=C\CCCC(=O)O)O)O)O
3212	2457	402.5	1505.5	13947	2444	8444	Prestw-1902	Nefiracetam	CC1=C(C(=CC=C1)C)NC(=O)CN2CCCC2=O
2893	1121.5	460	1523	16783.5	2062	8456.5	Prestw-1454	Nylidrin	CC(CCC1=CC=CC=C1)NC(C)C(C2=CC=C(C=C2)O)O
4438.5	1452.5	354	1232.5	7300	1162	11716.5	Prestw-53	Triflupromazine_hydrochloride	CN(C)CCCN1C2=CC=CC=C2SC3=C1C=C(C=C3)C(F)(F)F
1943.5	3974.5	545	1158.5	8124.5	1914.5	6790.5	Prestw-1443	Misoprostol	CCCCC(C)(C/C=C/[C@H]1[C@@H](CC(=O)[C@@H]1CCCCCCC(=O)OC)O)O
3037	5699.5	493.5	1546.5	14357	1928.5	8506	Prestw-2035	Frovatriptan_succinate	CN[C@@H]1CCC2=C(C1)C3=C(N2)C=CC(=C3)C(=O)N
2715	5890.5	441.5	1225	14080	2588	9170	Prestw-1700	Histamine_dihydrochloride	C1=C(NC=N1)CCN
6566	270802	420	1442.5	62101	2154.5	15339.5	Prestw-295	Pergolide_mesylate	CCCN1C[C@@H](C[C@H]2[C@H]1CC3=CNC4=CC=CC2=C34)CSC
2799.5	48682	442	1482	48497	3107	7958	Prestw-698	Tetrahydrozoline_hydrochloride	C1CC(C2=CC=CC=C2C1)C3=NCCN3
3734	89039	451	1247	310910	68376	7273	Prestw-1480	Racepinephrine_hydrochloride	CNCC(C1=CC(=C(C=C1)O)O)O
4027	1924	472	1443	10748.5	90404.5	19015	Prestw-147	Nicergoline	CN1C[C@@H](C[C@]2([C@H]1CC3=CN(C4=CC=CC2=C34)C)OC)COC(=O)C5=CC(=CN=C5)Br
3790	1266.5	3314.5	1473.5	10523.5	83336	9939.5	Prestw-387	Carbetapentane_citrate	CCN(CC)CCOCCOC(=O)C1(CCCC1)C2=CC=CC=C2
2896.5	2380.5	495.5	1607.5	13350.5	2362.5	8230	Prestw-1018	Alprostadil	CCCCC[C@@H](/C=C/[C@H]1[C@@H](CC(=O)[C@@H]1CCCCCCC(=O)O)O)O
2880.5	45966	514	1537.5	14600.5	2383	8676	Prestw-949	Octopamine_hydrochloride	C1=CC(=CC=C1C(CN)O)O
2325.5	3621	505.5	1427	12213.5	30938.5	7203.5	Prestw-1765	Latanoprost	CC(C)OC(=O)CCC/C=C\C[C@H]1[C@H](C[C@H]([C@@H]1CC[C@H](CCC2=CC=CC=C2)O)O)O
2806.5	1700.5	456.5	1584	9767.5	56126	6122	Prestw-1988	Cinacalcet_hydrochloride	C[C@H](C1=CC=CC2=CC=CC=C21)NCCCC3=CC(=CC=C3)C(F)(F)F
16713.5	266780.5	440.5	1596.5	14934.5	69353	17093	Prestw-223	Xylometazoline_hydrochloride	CC1=CC(=CC(=C1CC2=NCCN2)C)C(C)(C)C
3102.5	5751	496.5	1373	11879.5	1979.5	8783	Prestw-543	Betahistine_mesylate	CNCCC1=CC=CC=N1
3541	1337.5	516	1369	14671.5	2336.5	8232	Prestw-1023	Isometheptene_mucate	C[C@@H](CCC=C(C)C)NC
11263	429129	543.5	1254	32613.5	2281.5	11319.5	Prestw-224	Oxymetazoline_hydrochloride	CC1=CC(=C(C(=C1CC2=NCCN2)C)O)C(C)(C)C
2987.5	9203.5	520.5	1366.5	10463	3671.5	9330.5	Prestw-68	Isoxsuprine_hydrochloride	CC(COC1=CC=CC=C1)NC(C)C(C2=CC=C(C=C2)O)O
2821	2091.5	469.5	1354.5	11050	12163	7706	Prestw-880	Carbachol_chloride	C[N+](C)(C)CCOC(=O)N
3104.5	1840.5	410.5	1472	11550.5	6598	8419	Prestw-1511	Aceclidine_hydrochloride	CC(=O)OC1CN2CCC1CC2
2744.5	2420	495	1342.5	12929	5657.5	8035.5	Prestw-2092	Procaterol_hydrochloride	CC[C@@H]([C@@H](C1=C2C=CC(=O)NC2=C(C=C1)O)O)NC(C)C
4359.5	6235	425.5	274.5	8531.5	4722.5	13831	Prestw-1117	Azaperone	C1CN(CCN1CCCC(=O)C2=CC=C(C=C2)F)C3=CC=CC=N3
2443	9212.5	473	1149.5	14987.5	3342	8482	Prestw-1392	Dexfenfluramine_hydrochloride	CCN[C@@H](C)CC1=CC(=CC=C1)C(F)(F)F
2791	25177	532.5	1107	14640.5	4337	7100	Prestw-1038	Methyldopate_hydrochloride	CCOC(=O)[C@](C)(CC1=CC(=C(C=C1)O)O)N
2909.5	49159.5	507	1152.5	514018	5218	9192.5	Prestw-1751	Brimonidine_L-tartrate	C1CN=C(N1)NC2=C(C3=NC=CN=C3C=C2)Br

## Sheet: 4d
	match_agonist	match_noeff	match_Partial	mismatch_agonist	missmatch_noeff	missmatch_Partial
ADRA2B	5	75	8	0	0	0
ADRA2A	5	87	11	0	0	1
HTR4	4	1	2	0	0	0
OPRM1	1	115	0	1	0	1
MTNR1A	2	0	1	0	0	0
CHRM3	3	90	0	1	2	1

[truncated: 22 more sheets: S3_b, S3_c, S6_b, S7_b, S7_c, S8, S9, S10, S11, S12, S13, S14, S15, S16, S17, S18b, S21, S22, S23a&c, S23b …]
